# Supplementary material for: Beyond surface tension-dominated water surface jumping
Source: Nat Commun. 2025 Mar 28;16:3034. doi: 10.1038/s41467-025-58096-8 (PMC11953326; doi:10.1038/s41467-025-58096-8)
Supplement: Supplementary file 8 — Source data [file 41467_2025_58096_MOESM8_ESM.zip]

Archive with 3 entries (3 files):
- Fig 2.xlsx
- Fig 4.xlsx
- Fig 3.xlsx
