# Supplementary material for: Beyond surface tension-dominated water surface jumping
Source: Nat Commun. 2025 Mar 28;16:3034. doi: 10.1038/s41467-025-58096-8 (PMC11953326; doi:10.1038/s41467-025-58096-8)
Supplement: Supplementary file 8 — Source data [file 41467_2025_58096_MOESM8_ESM.zip › Fig 2.xlsx]

## Sheet: Fg.2a
	This work	Latch/motor spring	Insect	Magnetic field
Jumping height (mm)	630	545	300	38
Jumping height (BL)	18	1.95	18	1.52
Actuation time (ms)	0.4	2	1	16
Take-off velocity (BL/s)	100.6	20.74	875	28
Direction control	1	0.5	1	1

## Sheet: Fig. 2b
	Take-off velocity (BL/s)	Jumping height (BL)
Engineered robot	15.7	0.95
	6	1.73333
	16.3726	1.39216
	6.4	0.56
	12.8571	1.94643
	28	1.52
	20.74	0.81
Insects	395.683	18
	875	16
	53.3333	10
	8.10811	0.5
	20.5	0.27
This work	100.57	18
