# Supplementary material for: Beyond surface tension-dominated water surface jumping
Source: Nat Commun. 2025 Mar 28;16:3034. doi: 10.1038/s41467-025-58096-8 (PMC11953326; doi:10.1038/s41467-025-58096-8)
Supplement: Supplementary file 8 — Source data [file 41467_2025_58096_MOESM8_ESM.zip › Fig 4.xlsx]

## Sheet: Fg.4d
Y-distance (cm)	Z-distance (cm)	Y-distance (cm)	Z-distance (cm)	Y-distance (cm)	Z-distance (cm)	Y-distance (cm)	Z-distance (cm)	Y-distance (cm)	Z-distance (cm)
	3:1		3:1.5		3:2		3:2.5		3:3
0	0	0	0	0	0	0	0	0	0
0.5	0.94975	0.5	1.07775	0.5	3.04825	0.5	4.85972	0.1	8.964
1	1.816	1	2.101	1	5.791	1	8.91858	0.2	15.936
1.5	2.59875	1.5	3.06975	1.5	8.22825	1.5	12.1766	0.3	20.916
2	3.298	2	3.984	2	10.36	2	14.6337	0.4	23.904
2.5	3.91375	2.5	4.84375	2.5	12.1862	2.5	16.29	0.5	24.9
3	4.446	3	5.649	3	13.707	3	17.1455	0.6	23.904
3.5	4.89475	3.5	6.39975	3.5	14.9223	3.5	17.2001	0.7	20.916
4	5.26	4	7.096	4	15.832	4	16.4538	0.8	15.936
4.5	5.54175	4.5	7.73775	4.5	16.4363	4.5	14.9067	0.9	8.964
5	5.74	5	8.325	5	16.735	5	12.5587	1	0
5.5	5.85475	5.5	8.85775	5.5	16.7282	5.5	9.40987
6	5.886	6	9.336	6	16.416	6	5.46018
6.5	5.83375	6.5	9.75975	6.5	15.7982	6.5	0.70964
7	5.698	7	10.129	7	14.875	7	-4.84176
7.5	5.47875	7.5	10.4437	7.5	13.6463
8	5.176	8	10.704	8	12.112
8.5	4.78975	8.5	10.9098	8.5	10.2722
9	4.32	9	11.061	9	8.127
9.5	3.76675	9.5	11.1578	9.5	5.67625
10	3.13	10	11.2	10	2.92
10.5	2.40975	10.5	11.1877	10.5	-0.14175
11	1.606	11	11.121
11.5	0.71875	11.5	10.9998
12	-0.252	12	10.824
		12.5	10.5938
		13	10.309
		13.5	9.96975
		14	9.576
		14.5	9.12775
		15	8.625
		15.5	8.06775
		16	7.456
		16.5	6.78975
		17	6.069
		17.5	5.29375
		18	4.464
		18.5	3.57975
		19	2.641
		19.5	1.64775
		20	0.6
		20.5	-0.50225

## Sheet: Fig. 4e
Hinge ratio	Take-off velocity (m/s)	Take-off angle (°)
3:3	2.43	90
3:2.5	1.76	82.17
3:2	1.68	76
3:1.5	1.46	61.21
3:1	1.05	53.06

## Sheet: Fig. 4f
Hinge ratio	Jumping distance (cm)	Jumping height (cm)
3:3	0.7	24.9
3:2.5	7	17.2
3:2	10.5	16.4
3:1.5	20.3	11.2
3:1	11.9	5.88
