# Supplementary material for: Beyond surface tension-dominated water surface jumping
Source: Nat Commun. 2025 Mar 28;16:3034. doi: 10.1038/s41467-025-58096-8 (PMC11953326; doi:10.1038/s41467-025-58096-8)
Supplement: Supplementary file 8 — Source data [file 41467_2025_58096_MOESM8_ESM.zip › Fig 3.xlsx]

## Sheet: Fg.3b
	Time (ms)	Vertical velocity (m/s)
Soft conectionn	0	0
	2	4.975
	4	4.35
	8	2
	12	1.64
	16	1.42
	20	1.3
Rigid connection	0	0
	2	2.32
	4	0.49
	8	-0.094
	12	-0.05
	16	0.01
	20	0

## Sheet: Fig. 3d
	Fmax/mactuator (N/kg)	Response time (ms)
Fast-response actuator	49020	0.4
Soft spring	30802	1
Hard spring	30351	2.1

## Sheet: Fig. 3f
	Displacement (mm)	Force (mN)	Displacement (mm)	Force (mN)
	With structure	With structure	Without structure	Without structure
	0	-0.0104	0	0.07282
	0	0.03121	0	0.07282
	0	0.05202	0	0.07282
	0	0.05202	0	0.07282
	0	0.01387	0	0.07282
	0	-0.01387	0	0.07282
	0	0	0	0.07282
	0	0.02427	0	0.07976
	0	0.03468	0	0.06242
	0	0.03121	0	0.05202
	0	0.00694	0	0.04855
	0	0.02427	0	0.05895
	0	0.04508	0	0.05202
	0	0.04508	0	0.05202
	0	0.03121	0	0.05895
	0	-0.00347	0	0.07976
	0	0.00347	0	0.07629
	0	0.02081	0	0.07976
	0	0.01734	0	0.05895
	0	0.03121	0	0.04508
	0	0.03121	0	0.06242
	0	0.01734	0	0.07976
	0	0.02081	0	0.07976
	0	0.00347	0	0.10403
	0	0.00347	-0.0001	-0.00347
	0	0.05548	-0.0013	-0.10056
	-0.0001	-0.00694	-0.0054	-0.1075
	-0.001	-0.13524	-0.0066	-0.03121
	-0.0048	-0.15605	-0.0083	0.09709
	-0.0063	-0.1075	-0.0094	0.24274
	-0.0074	0.0104	-0.01	0.13177
	-0.0087	0.12831	-0.0109	2.33333e-06
	-0.01	0.12831	-0.0134	-0.03814
	-0.0109	0.04161	-0.0138	-0.00693
	-0.0118	0.02774	-0.0146	0.02081
	-0.0127	0.00347	-0.0156	0.06589
	-0.0139	-0.01734	-0.0168	0.01734
	-0.0151	-0.01387	-0.0175	-0.02427
	-0.0159	-0.0104	-0.0187	-0.0104
	-0.0168	0	-0.0197	-0.0104
	-0.0179	0	-0.0209	-0.0104
	-0.0187	-0.04161	-0.0218	0.00347
	-0.02	-0.05548	-0.0225	-0.01387
	-0.021	-0.04855	-0.0236	0.00694
	-0.022	-0.05202	-0.0246	0.01734
	-0.023	-0.02081	-0.0253	-0.03815
	-0.0237	-0.02427	-0.0264	-0.07282
	-0.0245	-0.02427	-0.0283	-0.06242
	-0.0252	0.02774	-0.029	-0.05548
	-0.0255	-0.13178	-0.0296	-0.00694
	-0.0273	-0.21847	-0.0305	-0.01734
	-0.0316	-0.15952	-0.0316	-0.04161
	-0.0316	-0.04161	-0.0327	-0.08669
	-0.0316	0.10056	-0.0338	-0.06589
	-0.0317	0.14911	-0.0345	-0.04161
	-0.0321	-0.03121	-0.0354	-0.03121
	-0.0332	-0.19072	-0.0366	-0.05202
	-0.0345	-0.22193	-0.0374	-0.07282
	-0.0358	-0.18032	-0.0387	-0.10057
	-0.037	-0.08669	-0.0399	-0.09016
	-0.0379	-0.07629	-0.0406	-0.10403
	-0.0388	-0.05549	-0.0418	-0.10403
	-0.0401	-0.06242	-0.0428	-0.08323
	-0.0405	-0.0971	-0.0434	-0.10403
	-0.0415	-0.14911	-0.0443	-0.10403
	-0.0439	-0.12484	-0.0457	-0.09016
	-0.0444	-0.10403	-0.0466	-0.08669
	-0.045	-0.10403	-0.0476	-0.09363
	-0.0458	-0.10056	-0.0487	-0.0867
	-0.0472	-0.12484	-0.0497	-0.0971
	-0.0481	-0.13871	-0.0508	-0.10057
	-0.0488	-0.11097	-0.0518	-0.05895
	-0.0497	-0.10403	-0.0519	0.00347
	-0.0507	-0.13524	-0.0519	-0.20806
	-0.0519	-0.15952	-0.0549	-0.3225
	-0.0529	-0.19072	-0.059	-0.26701
	-0.054	-0.16645	-0.059	-0.1283
	-0.0552	-0.13524	-0.059	0.04508
	-0.0558	-0.14564	-0.059	0.14911
	-0.0566	-0.15951	-0.059	-0.06242
	-0.0579	-0.18379	-0.0591	-0.24621
	-0.059	-0.21846	-0.0601	-0.31556
	-0.0601	-0.20112	-0.062	-0.28088
	-0.061	-0.16992	-0.063	-0.2254
	-0.062	-0.14218	-0.0643	-0.15952
	-0.0629	-0.14218	-0.0654	-0.11444
	-0.0641	-0.17685	-0.0667	-0.11444
	-0.0651	-0.18379	-0.0674	-0.17339
	-0.0661	-0.19419	-0.0687	-0.18032
	-0.0672	-0.20112	-0.07	-0.19766
	-0.068	-0.19766	-0.0705	-0.21153
	-0.0689	-0.20806	-0.072	-0.215
	-0.0698	-0.2254	-0.0725	-0.20112
	-0.0709	-0.2254	-0.0738	-0.23233
	-0.0722	-0.20806	-0.075	-0.21499
	-0.073	-0.19766	-0.0761	-0.18032
	-0.0739	-0.19419	-0.0767	-0.18379
	-0.0749	-0.19766	-0.0777	-0.19419
	-0.0758	-0.21499	-0.0788	-0.21153
	-0.0772	-0.20806	-0.0797	-0.2358
	-0.0779	-0.20113	-0.0807	-0.2358
	-0.0788	-0.23234	-0.0817	-0.20459
	-0.0804	-0.23234	-0.0826	-0.22886
	-0.0811	-0.2254	-0.0836	-0.23927
	-0.0819	-0.2358	-0.0849	-0.2358
	-0.083	-0.2254	-0.0857	-0.24967
	-0.0841	-0.25661	-0.0866	-0.24274
	-0.0851	-0.29128	-0.0877	-0.23927
	-0.0861	-0.26701	-0.0885	-0.26354
	-0.087	-0.23927	-0.0896	-0.27741
	-0.0878	-0.25661	-0.0908	-0.28782
	-0.0888	-0.28782	-0.0918	-0.28782
	-0.0903	-0.30169	-0.0926	-0.27048
	-0.091	-0.29822	-0.0936	-0.26701
	-0.0919	-0.27741	-0.0947	-0.27048
	-0.0931	-0.26354	-0.0956	-0.28088
	-0.094	-0.28088	-0.0966	-0.29822
	-0.095	-0.30516	-0.0976	-0.29129
	-0.0961	-0.27395	-0.0988	-0.29129
	-0.097	-0.27395	-0.0996	-0.29129
	-0.0976	-0.29822	-0.1006	-0.29129
	-0.099	-0.31556	-0.1015	-0.28435
	-0.0998	-0.3329	-0.1022	-0.29475
	-0.1011	-0.31209	-0.1033	-0.32943
	-0.1021	-0.28435	-0.1049	-0.32596
	-0.1029	-0.27395	-0.106	-0.31556
	-0.1039	-0.29822	-0.1067	-0.28435
	-0.1048	-0.3329	-0.1075	-0.29475
	-0.1058	-0.34677	-0.1088	-0.3225
	-0.1072	-0.32596	-0.1101	-0.32943
	-0.1077	-0.37104	-0.1105	-0.31556
	-0.1093	-0.35717	-0.1114	-0.31903
	-0.1104	-0.30169	-0.1128	-0.30169
	-0.1105	-0.31556	-0.114	-0.31903
	-0.1113	-0.3433	-0.1149	-0.3329
	-0.1137	-0.36064	-0.1158	-0.31903
	-0.1143	-0.39185	-0.1168	-0.3329
	-0.1151	-0.36758	-0.1178	-0.36064
	-0.1163	-0.3329	-0.1186	-0.36411
	-0.1172	-0.32943	-0.1198	-0.37451
	-0.1182	-0.36758	-0.1205	-0.37798
	-0.1184	-0.39879	-0.1217	-0.39879
	-0.1202	-0.39185	-0.1225	-0.40572
	-0.1209	-0.39532	-0.1239	-0.39879
	-0.1216	-0.4404	-0.1248	-0.37798
	-0.1237	-0.39532	-0.1256	-0.36758
	-0.1244	-0.39185	-0.1267	-0.36064
	-0.1251	-0.38492	-0.1279	-0.39532
	-0.1264	-0.38145	-0.1288	-0.40225
	-0.1271	-0.37451	-0.1298	-0.41959
	-0.1279	-0.41959	-0.1307	-0.40919
	-0.1288	-0.43	-0.1318	-0.39532
	-0.1303	-0.44387	-0.1327	-0.40919
	-0.1313	-0.41613	-0.1338	-0.41266
	-0.132	-0.40226	-0.1347	-0.40572
	-0.1327	-0.38838	-0.1356	-0.42653
	-0.1338	-0.43693	-0.1368	-0.40572
	-0.1348	-0.48548	-0.1379	-0.39879
	-0.1362	-0.48548	-0.1385	-0.43
	-0.1371	-0.43	-0.1396	-0.43
	-0.1379	-0.39879	-0.1405	-0.46121
	-0.1387	-0.42306	-0.1413	-0.48548
	-0.1403	-0.43347	-0.143	-0.47161
	-0.1409	-0.46814	-0.1436	-0.4508
	-0.1418	-0.47161	-0.1447	-0.4404
	-0.1434	-0.44387	-0.1457	-0.4404
	-0.144	-0.4404	-0.1466	-0.4508
	-0.1453	-0.44734	-0.1477	-0.46468
	-0.1462	-0.43347	-0.1487	-0.48201
	-0.1469	-0.46121	-0.1498	-0.49589
	-0.1482	-0.48548	-0.1508	-0.51322
	-0.1491	-0.52016	-0.1516	-0.49589
	-0.1508	-0.49589	-0.1527	-0.46121
	-0.1514	-0.46814	-0.1534	-0.47161
	-0.152	-0.46814	-0.1545	-0.49589
	-0.1533	-0.45774	-0.1559	-0.50282
	-0.1541	-0.46121	-0.1567	-0.52363
	-0.155	-0.50282	-0.1576	-0.50282
	-0.156	-0.52016	-0.1587	-0.45081
	-0.1573	-0.55137	-0.1594	-0.48895
	-0.1585	-0.55137	-0.1599	-0.60685
	-0.1592	-0.51322	-0.1632	-0.61378
	-0.1599	-0.49935	-0.1643	-0.54096
	-0.1609	-0.50282	-0.1644	-0.4612
	-0.162	-0.52363	-0.1646	-0.39879
	-0.163	-0.5375	-0.1653	-0.44733
	-0.1641	-0.51322	-0.1664	-0.56871
	-0.1652	-0.51322	-0.1674	-0.58951
	-0.1662	-0.52363	-0.1686	-0.56177
	-0.1672	-0.5375	-0.1698	-0.5271
	-0.1681	-0.56177	-0.1709	-0.52016
	-0.1692	-0.55831	-0.1718	-0.54097
	-0.1701	-0.55137	-0.1727	-0.53403
	-0.1711	-0.56524	-0.174	-0.53056
	-0.172	-0.56177	-0.1746	-0.55484
	-0.1731	-0.57218	-0.1756	-0.56871
	-0.174	-0.58952	-0.1769	-0.57218
	-0.175	-0.58258	-0.1777	-0.58952
	-0.176	-0.58258	-0.1787	-0.58952
	-0.1769	-0.58258	-0.1801	-0.57218
	-0.1781	-0.58258	-0.1808	-0.55484
	-0.1791	-0.58258	-0.1817	-0.56871
	-0.1799	-0.57565	-0.1827	-0.58258
	-0.1809	-0.59298	-0.1838	-0.58951
	-0.1819	-0.60338	-0.1847	-0.62072
	-0.1831	-0.59992	-0.1858	-0.61379
	-0.1841	-0.61379	-0.1868	-0.59298
	-0.185	-0.60685	-0.1877	-0.61379
	-0.1863	-0.61032	-0.1888	-0.61379
	-0.1871	-0.61725	-0.19	-0.59298
	-0.1881	-0.62072	-0.1907	-0.60685
	-0.1891	-0.62072	-0.1915	-0.61725
	-0.1902	-0.64153	-0.1927	-0.62419
	-0.1911	-0.64499	-0.1937	-0.65193
	-0.1921	-0.66926	-0.1947	-0.66233
	-0.1932	-0.64499	-0.1958	-0.66233
	-0.1943	-0.63459	-0.1968	-0.63806
	-0.1951	-0.62419	-0.1979	-0.64499
	-0.196	-0.65193	-0.1989	-0.65193
	-0.1969	-0.6554	-0.2	-0.65887
	-0.1983	-0.65886	-0.2007	-0.6658
	-0.1987	-0.66233	-0.2015	-0.65886
	-0.2	-0.6658	-0.2027	-0.66927
	-0.2012	-0.66233	-0.2035	-0.70394
	-0.2022	-0.69007	-0.2054	-0.68661
	-0.203	-0.64846	-0.2059	-0.67274
	-0.2042	-0.63112	-0.2065	-0.68661
	-0.205	-0.66233	-0.2077	-0.69701
	-0.2061	-0.67967	-0.2089	-0.73516
	-0.2073	-0.69007	-0.2098	-0.73169
	-0.2082	-0.6866	-0.2107	-0.70048
	-0.209	-0.66927	-0.2118	-0.6658
	-0.2102	-0.66927	-0.2127	-0.68314
	-0.2113	-0.67273	-0.2139	-0.69701
	-0.2121	-0.6866	-0.215	-0.69007
	-0.2132	-0.67967	-0.2161	-0.66233
	-0.2143	-0.66927	-0.2169	-0.66927
	-0.2148	-0.70394	-0.2176	-0.6658
	-0.2158	-0.74556	-0.2183	-0.71435
	-0.2172	-0.76983	-0.2195	-0.74556
	-0.2185	-0.76983	-0.2209	-0.75249
	-0.2194	-0.73862	-0.2216	-0.75943
	-0.2203	-0.70741	-0.2228	-0.76636
	-0.2212	-0.70048	-0.2245	-0.72822
	-0.2219	-0.71088	-0.225	-0.73169
	-0.223	-0.74556	-0.2255	-0.74556
	-0.2239	-0.74209	-0.2272	-0.74556
	-0.2252	-0.7629	-0.2278	-0.75596
	-0.2262	-0.76983	-0.2285	-0.76983
	-0.2273	-0.7629	-0.2298	-0.75596
	-0.2284	-0.73515	-0.2308	-0.76983
	-0.2293	-0.74209	-0.2316	-0.81145
	-0.2302	-0.75249	-0.2331	-0.78717
	-0.2313	-0.76636	-0.2339	-0.75943
	-0.2322	-0.77677	-0.2346	-0.75249
	-0.2332	-0.79064	-0.236	-0.75943
	-0.2343	-0.76983	-0.2369	-0.78717
	-0.235	-0.76983	-0.238	-0.79064
	-0.2359	-0.79064	-0.2387	-0.80104
	-0.237	-0.7629	-0.2395	-0.82532
	-0.2381	-0.78024	-0.241	-0.81838
	-0.2386	-0.80451	-0.2419	-0.81145
	-0.2403	-0.81145	-0.2431	-0.80451
	-0.2412	-0.81491	-0.2437	-0.76636
	-0.2425	-0.76983	-0.2449	-0.7837
	-0.2432	-0.73169	-0.2458	-0.81145
	-0.2439	-0.7629	-0.2467	-0.82532
	-0.2453	-0.79411	-0.2479	-0.85653
	-0.246	-0.83919	-0.2488	-0.85999
	-0.2472	-0.82185	-0.2498	-0.86693
	-0.2478	-0.79064	-0.2511	-0.84612
	-0.2487	-0.84612	-0.2518	-0.82878
	-0.2507	-0.84959	-0.2529	-0.79411
	-0.2517	-0.83919	-0.2536	-0.83572
	-0.2518	-0.81491	-0.2544	-0.87387
	-0.2532	-0.7629	-0.2568	-0.88427
	-0.2538	-0.79411	-0.2571	-0.84612
	-0.2546	-0.90854	-0.2576	-0.84612
	-0.2564	-0.90161	-0.2583	-0.85306
	-0.2574	-0.8808	-0.26	-0.89814
	-0.2581	-0.80451	-0.261	-0.91201
	-0.2589	-0.82185	-0.2617	-0.86346
	-0.2597	-0.8704	-0.2626	-0.84612
	-0.2618	-0.91894	-0.2638	-0.89121
	-0.2621	-0.90507	-0.2655	-0.89814
	-0.263	-0.8912	-0.2663	-0.86693
	-0.2642	-0.8704	-0.2668	-0.85999
	-0.2655	-0.90508	-0.2676	-0.8704
	-0.2665	-0.89467	-0.2691	-0.92242
	-0.2669	-0.85306	-0.2696	-0.93975
	-0.2677	-0.81491	-0.2708	-0.93629
	-0.2679	-0.89814	-0.2715	-0.91201
	-0.2695	-0.9987	-0.273	-0.90161
	-0.272	-0.97443	-0.2735	-0.93629
	-0.2724	-0.89467	-0.2749	-0.92935
	-0.2724	-0.80104	-0.2758	-0.91201
	-0.2725	-0.72475	-0.2768	-0.93975
	-0.2726	-0.91895	-0.2777	-0.95016
	-0.2737	-1.17556	-0.2791	-0.91895
	-0.2804	-1.18249	-0.2798	-0.91895
	-0.2814	-1.00911	-0.2803	-0.94322
	-0.2814	-0.77677	-0.2816	-0.95362
	-0.2814	-0.62072	-0.2827	-1.00564
	-0.2814	-0.72129	-0.2835	-1.05072
	-0.2814	-0.91548	-0.2859	-1.00217
	-0.2814	-0.99871	-0.2865	-0.91548
	-0.2814	-1.06459	-0.287	-0.89467
	-0.2831	-1.14088	-0.2874	-0.89467
	-0.2865	-1.18943	-0.2882	-0.9987
	-0.2889	-1.09233	-0.2903	-1.05765
	-0.2902	-0.88774	-0.2915	-1.01604
	-0.2902	-0.71782	-0.2919	-0.96056
	-0.2902	-0.7629	-0.2928	-0.92588
	-0.2905	-0.91201	-0.2935	-0.9675
	-0.2914	-1.02298	-0.2948	-1.03685
	-0.2918	-1.07846	-0.2961	-1.01604
	-0.2924	-1.06459	-0.2962	-0.95362
	-0.2948	-1.03338	-0.2962	-0.9987
	-0.2958	-1.07153	-0.2981	-0.99871
	-0.2982	-1.02992	-0.2994	-1.06459
	-0.2995	-0.92935	-0.2999	-1.14782
	-0.2998	-0.89467	-0.3032	-1.12007
	-0.3	-0.87387	-0.3048	-1.01257
	-0.3002	-0.90854	-0.305	-0.96749
	-0.3003	-1.1062	-0.3053	-0.88427
	-0.3025	-1.18249	-0.3054	-0.88774
	-0.3053	-1.11314	-0.3055	-0.99177
	-0.3054	-0.97443	-0.3059	-1.18596
	-0.3057	-0.92588	-0.3076	-1.26225
	-0.3065	-0.97443	-0.3112	-1.18249
	-0.3094	-1.10273	-0.3114	-1.02991
	-0.3104	-1.1062	-0.3116	-0.93282
	-0.3105	-1.00564	-0.3123	-0.96056
	-0.3108	-0.92241	-0.3144	-1.0958
	-0.3113	-0.99524	-0.3152	-1.12007
	-0.3121	-1.16169	-0.3156	-1.05766
	-0.3144	-1.22064	-0.3157	-1.13394
	-0.3161	-1.10967	-0.3192	-1.1929
	-0.3164	-0.9987	-0.3215	-1.17209
	-0.3167	-1.03685	-0.3215	-1.04031
	-0.3189	-1.08193	-0.3215	-0.92935
	-0.3211	-1.12354	-0.3216	-0.91895
	-0.3211	-1.075	-0.3229	-1.06806
	-0.3213	-0.9675	-0.3229	-1.17556
	-0.3216	-0.96056	-0.3234	-1.27265
	-0.3222	-1.1062	-0.3272	-1.24144
	-0.3231	-1.2241	-0.3291	-1.14782
	-0.3254	-1.26918	-0.3291	-1.02645
	-0.3267	-1.17902	-0.3291	-0.92588
	-0.3281	-1.05765	-0.3292	-0.99524
	-0.3281	-0.95015	-0.3301	-1.21717
	-0.3284	-0.99177	-0.3319	-1.26225
	-0.3291	-1.1929	-0.3323	-1.17903
	-0.3331	-1.28306	-0.3323	-1.21023
	-0.3347	-1.18943	-0.3352	-1.19289
	-0.3348	-1.01604	-0.3375	-1.15128
	-0.3348	-0.91548	-0.3376	-1.1166
	-0.335	-0.99177	-0.3378	-1.03338
	-0.336	-1.17556	-0.3386	-1.04725
	-0.3365	-1.25185	-0.3399	-1.17556
	-0.3376	-1.21023	-0.3408	-1.17209
	-0.3386	-1.12701	-0.3409	-1.2033
	-0.3389	-1.15475	-0.3421	-1.19983
	-0.3402	-1.19983	-0.3447	-1.15822
	-0.3424	-1.18249	-0.3447	-1.19636
	-0.3433	-1.17209	-0.3458	-1.15822
	-0.3438	-1.13048	-0.3469	-1.12701
	-0.345	-1.12007	-0.3477	-1.16168
	-0.3455	-1.15822	-0.3484	-1.19636
	-0.3467	-1.19983	-0.3488	-1.27959
	-0.3476	-1.24144	-0.3522	-1.3004
	-0.3497	-1.22757	-0.3536	-1.2137
	-0.351	-1.17556	-0.3536	-1.13048
	-0.3516	-1.14088	-0.3536	-1.06806
	-0.3526	-1.11661	-0.3542	-1.12007
	-0.3534	-1.13394	-0.3557	-1.27265
	-0.3543	-1.21717	-0.3566	-1.33507
	-0.3552	-1.23451	-0.3577	-1.25878
	-0.356	-1.26919	-0.3588	-1.18943
	-0.3577	-1.24491	-0.359	-1.23798
	-0.3588	-1.21023	-0.3616	-1.24838
	-0.3594	-1.18249	-0.3626	-1.23451
	-0.3601	-1.18596	-0.3628	-1.22064
	-0.3609	-1.22757	-0.3638	-1.2137
	-0.3625	-1.27612	-0.3649	-1.2137
	-0.3631	-1.26225	-0.3663	-1.26225
	-0.3637	-1.23451	-0.3666	-1.27959
	-0.3646	-1.27959	-0.3685	-1.25531
	-0.3666	-1.31773	-0.3695	-1.19983
	-0.3692	-1.29346	-0.3699	-1.21023
	-0.3693	-1.19983	-0.3707	-1.25531
	-0.3694	-1.15475	-0.3715	-1.29346
	-0.3696	-1.16862	-0.3735	-1.3108
	-0.3707	-1.28306	-0.3738	-1.3004
	-0.3715	-1.41136	-0.3743	-1.26919
	-0.3727	-1.43217	-0.376	-1.22757
	-0.3751	-1.34548	-0.3765	-1.29346
	-0.3756	-1.23451	-0.3775	-1.31773
	-0.376	-1.2033	-0.3792	-1.28999
	-0.3768	-1.23451	-0.3797	-1.23104
	-0.3784	-1.29693	-0.3801	-1.30733
	-0.3791	-1.37322	-0.3803	-1.39055
	-0.3799	-1.36628	-0.3847	-1.4079
	-0.3819	-1.26225	-0.3852	-1.3212
	-0.3821	-1.23798	-0.3853	-1.19636
	-0.3825	-1.3108	-0.3854	-1.16862
	-0.3842	-1.35241	-0.3859	-1.33854
	-0.3858	-1.37668	-0.3891	-1.46338
	-0.3864	-1.33854	-0.3897	-1.41483
	-0.3871	-1.26918	-0.3899	-1.3108
	-0.388	-1.24838	-0.39	-1.22064
	-0.389	-1.31773	-0.3912	-1.34201
	-0.3899	-1.39056	-0.3923	-1.46338
	-0.3911	-1.38709	-0.3948	-1.47031
	-0.3921	-1.36975	-0.3952	-1.36281
	-0.3929	-1.34201	-0.3959	-1.30039
	-0.3937	-1.33161	-0.396	-1.30733
	-0.3945	-1.40096	-0.398	-1.35241
	-0.3963	-1.47725	-0.398	-1.38015
	-0.3992	-1.45644	-0.3981	-1.36628
	-0.4	-1.37668	-0.399	-1.31773
	-0.4001	-1.24838	-0.3996	-1.48418
	-0.4003	-1.2137	-0.4022	-1.61249
	-0.4007	-1.3212	-0.4071	-1.51193
	-0.4018	-1.45297	-0.4071	-1.34548
	-0.4029	-1.50499	-0.4071	-1.17903
	-0.4037	-1.47725	-0.4071	-1.12354
	-0.405	-1.41136	-0.4071	-1.29346
	-0.4063	-1.38016	-0.4073	-1.55354
	-0.4074	-1.36975	-0.4092	-1.63676
	-0.4083	-1.39403	-0.4121	-1.5362
	-0.4093	-1.40443	-0.4122	-1.38362
	-0.4106	-1.4079	-0.4123	-1.30039
	-0.4119	-1.39749	-0.4132	-1.27959
	-0.4127	-1.38362	-0.4143	-1.40096
	-0.4134	-1.4287	-0.4153	-1.53967
	-0.4145	-1.47725	-0.4167	-1.60209
	-0.4164	-1.45991	-0.4201	-1.53967
	-0.4169	-1.4391	-0.4214	-1.4183
	-0.4175	-1.4079	-0.4214	-1.30386
	-0.4184	-1.39056	-0.4214	-1.25185
	-0.4191	-1.44258	-0.4215	-1.36281
	-0.4198	-1.46338	-0.4231	-1.5258
	-0.4209	-1.47378	-0.4244	-1.5362
	-0.4224	-1.46685	-0.4245	-1.45991
	-0.4234	-1.45298	-0.4246	-1.50152
	-0.4239	-1.45644	-0.4268	-1.5362
	-0.4248	-1.45644	-0.4299	-1.50846
	-0.4258	-1.52233	-0.4299	-1.42523
	-0.4275	-1.58128	-0.4299	-1.31773
	-0.4304	-1.51539	-0.4301	-1.30386
	-0.4306	-1.4183	-0.4305	-1.43563
	-0.4307	-1.36282	-0.4311	-1.56741
	-0.431	-1.36628	-0.4326	-1.67144
	-0.4317	-1.49112	-0.4352	-1.70612
	-0.4327	-1.56741	-0.4394	-1.60209
	-0.4337	-1.61595	-0.44	-1.4391
	-0.4349	-1.59862	-0.44	-1.27265
	-0.4371	-1.55007	-0.44	-1.26572
	-0.4378	-1.51886	-0.44	-1.38015
	-0.4393	-1.51193	-0.44	-1.52233
	-0.4402	-1.48072	-0.44	-1.58475
	-0.4415	-1.49459	-0.4407	-1.69918
	-0.4422	-1.48418	-0.4435	-1.73386
	-0.4428	-1.48765	-0.4465	-1.63677
	-0.4435	-1.52926	-0.4465	-1.48765
	-0.4443	-1.57087	-0.4468	-1.36628
	-0.4455	-1.58821	-0.4474	-1.39056
	-0.4465	-1.55007	-0.448	-1.57434
	-0.4475	-1.48418	-0.4499	-1.65064
	-0.4477	-1.53273	-0.4501	-1.61596
	-0.4485	-1.61596	-0.4511	-1.58128
	-0.4516	-1.62289	-0.4525	-1.52233
	-0.4519	-1.57781	-0.4533	-1.58128
	-0.4521	-1.52927	-0.4548	-1.6541
	-0.4527	-1.50846	-0.4579	-1.61942
	-0.4543	-1.56394	-0.459	-1.5466
	-0.4551	-1.61249	-0.459	-1.47725
	-0.4557	-1.6437	-0.4591	-1.43564
	-0.457	-1.64716	-0.4593	-1.49459
	-0.4596	-1.61596	-0.4597	-1.64717
	-0.4601	-1.56048	-0.4611	-1.73386
	-0.4604	-1.51193	-0.4631	-1.69225
	-0.461	-1.50846	-0.4637	-1.61943
	-0.4623	-1.57435	-0.4645	-1.58128
	-0.4631	-1.64717	-0.4654	-1.57088
	-0.4641	-1.6541	-0.4669	-1.62636
	-0.4654	-1.59515	-0.4681	-1.6541
	-0.4663	-1.56741	-0.469	-1.6437
	-0.4667	-1.56047	-0.47	-1.63329
	-0.4675	-1.65063	-0.4712	-1.59515
	-0.4692	-1.70265	-0.4717	-1.60902
	-0.4719	-1.68531	-0.4726	-1.65063
	-0.4721	-1.62983	-0.4742	-1.6645
	-0.4726	-1.55354	-0.4757	-1.68878
	-0.4735	-1.52926	-0.4769	-1.66104
	-0.4739	-1.6437	-0.4777	-1.58128
	-0.4753	-1.70959	-0.4782	-1.56741
	-0.4765	-1.72346	-0.4787	-1.59168
	-0.4775	-1.70959	-0.4795	-1.6541
	-0.4789	-1.64023	-0.481	-1.7512
	-0.4797	-1.63329	-0.4831	-1.73386
	-0.4803	-1.65063	-0.4844	-1.66451
	-0.4815	-1.66797	-0.4846	-1.58475
	-0.4824	-1.68531	-0.4851	-1.54313
	-0.4832	-1.70265	-0.4857	-1.60209
	-0.4843	-1.68184	-0.4867	-1.69225
	-0.4852	-1.70265	-0.4876	-1.73386
	-0.4861	-1.73386	-0.4886	-1.72693
	-0.4875	-1.71999	-0.4895	-1.70612
	-0.4886	-1.68531	-0.4905	-1.71999
	-0.4894	-1.69225	-0.4919	-1.73039
	-0.4907	-1.67144	-0.4929	-1.71305
	-0.4915	-1.68531	-0.4938	-1.70612
	-0.4922	-1.72693	-0.4948	-1.67144
	-0.4932	-1.72693	-0.4957	-1.6645
	-0.4941	-1.75467	-0.4964	-1.70959
	-0.4953	-1.77201	-0.4976	-1.7512
	-0.4967	-1.74773	-0.4989	-1.75814
	-0.4975	-1.71305	-0.5	-1.74773
	-0.4983	-1.68531	-0.5011	-1.7512
	-0.4993	-1.69572	-0.5027	-1.74426
	-0.5005	-1.74426	-0.5035	-1.71999
	-0.5012	-1.7616	-0.5039	-1.70265
	-0.502	-1.78588	-0.5045	-1.68531
	-0.5036	-1.77894	-0.5056	-1.73039
	-0.5046	-1.75814	-0.5068	-1.80668
	-0.5055	-1.77201	-0.5083	-1.82056
	-0.5062	-1.78935	-0.5092	-1.78588
	-0.5077	-1.79281	-0.5104	-1.71999
	-0.5091	-1.77547	-0.5112	-1.68184
	-0.5096	-1.75467	-0.5119	-1.75813
	-0.51	-1.7616	-0.5132	-1.83789
	-0.511	-1.79628	-0.5151	-1.84829
	-0.5124	-1.82749	-0.516	-1.82055
	-0.5135	-1.82402	-0.5165	-1.72692
	-0.5142	-1.77894	-0.5169	-1.70959
	-0.5149	-1.77894	-0.5178	-1.78588
	-0.516	-1.81015	-0.5191	-1.8691
	-0.5173	-1.8483	-0.5203	-1.87951
	-0.5185	-1.84483	-0.5213	-1.84136
	-0.5195	-1.79281	-0.5222	-1.81015
	-0.5203	-1.77894	-0.5235	-1.81015
	-0.521	-1.78935	-0.5249	-1.80322
	-0.5222	-1.81709	-0.5256	-1.80322
	-0.5234	-1.87604	-0.5265	-1.77894
	-0.5251	-1.87951	-0.5273	-1.78588
	-0.5262	-1.82056	-0.528	-1.85523
	-0.5267	-1.81015	-0.5296	-1.8691
	-0.5277	-1.81015	-0.5307	-1.83443
	-0.5292	-1.82749	-0.5311	-1.79281
	-0.53	-1.85523	-0.5316	-1.79281
	-0.5306	-1.86217	-0.5326	-1.83442
	-0.5315	-1.85523	-0.5339	-1.88644
	-0.5324	-1.85177	-0.5348	-1.89338
	-0.5334	-1.8691	-0.5359	-1.85523
	-0.5341	-1.87604	-0.5369	-1.82056
	-0.5352	-1.87257	-0.5379	-1.83789
	-0.5362	-1.88298	-0.5393	-1.87604
	-0.5371	-1.89338	-0.5408	-1.88644
	-0.5386	-1.89685	-0.542	-1.87604
	-0.5396	-1.94539	-0.5426	-1.83096
	-0.5422	-1.92112	-0.5432	-1.83096
	-0.5428	-1.85523	-0.5435	-1.86217
	-0.5428	-1.78934	-0.5446	-1.92458
	-0.543	-1.78934	-0.546	-1.96966
	-0.5438	-1.92459	-0.5477	-1.94192
	-0.5452	-2.05289	-0.5486	-1.86563
	-0.5473	-2.02515	-0.5493	-1.81362
	-0.5475	-1.92805	-0.5498	-1.82749
	-0.5479	-1.85177	-0.5505	-1.91418
	-0.5491	-1.87604	-0.5521	-2.00088
	-0.5504	-1.96967	-0.5538	-1.9766
	-0.5515	-1.99741	-0.5547	-1.89684
	-0.5526	-1.94886	-0.5553	-1.83443
	-0.5532	-1.89685	-0.5559	-1.83789
	-0.554	-1.91418	-0.557	-1.90031
	-0.5551	-1.96273	-0.5579	-1.97313
	-0.556	-1.98007	-0.5594	-1.9766
	-0.557	-2.01127	-0.5601	-1.93499
	-0.5584	-2.00087	-0.5608	-1.90031
	-0.5605	-1.94886	-0.5615	-1.95926
	-0.5613	-1.91072	-0.5628	-2.00088
	-0.5617	-1.87951	-0.5654	-1.99394
	-0.5624	-1.88644	-0.5656	-1.96967
	-0.5633	-1.95579	-0.5662	-1.92805
	-0.5641	-2.02515	-0.5674	-1.89337
	-0.5652	-2.03902	-0.568	-1.94539
	-0.5663	-2.01474	-0.569	-1.9974
	-0.5672	-1.99394	-0.5699	-1.96273
	-0.5685	-2.00087	-0.5706	-1.96966
	-0.57	-2.00434	-0.5708	-2.04942
	-0.571	-2.01127	-0.5732	-2.05983
	-0.5719	-1.99047	-0.5746	-1.98701
	-0.5726	-1.96619	-0.5746	-1.9662
	-0.5734	-1.987	-0.5748	-1.9662
	-0.5744	-2.03902	-0.5772	-2.00087
	-0.5754	-2.11184	-0.5784	-2.04942
	-0.5779	-2.0945	-0.5786	-2.04249
	-0.5783	-2.00434	-0.5795	-2.03902
	-0.5783	-1.94539	-0.5818	-2.03902
	-0.5788	-1.9662	-0.5836	-2.02862
	-0.5798	-2.04249	-0.5837	-1.9766
	-0.5814	-2.12571	-0.5837	-1.90031
	-0.5826	-2.09103	-0.5845	-1.99394
	-0.5835	-2.03902	-0.5862	-2.10837
	-0.5847	-2.00434	-0.5885	-2.10144
	-0.5855	-2.02168	-0.5885	-2.01128
	-0.5862	-2.09797	-0.589	-1.92805
	-0.5874	-2.12224	-0.5897	-1.94192
	-0.5888	-2.10144	-0.5907	-2.12224
	-0.5898	-2.09103	-0.5927	-2.17773
	-0.5906	-2.04595	-0.5944	-2.10491
	-0.5916	-2.02861	-0.5946	-2.00088
	-0.5923	-2.06329	-0.5951	-1.9558
	-0.5936	-2.08757	-0.5958	-2.01821
	-0.5943	-2.10837	-0.5968	-2.13958
	-0.5952	-2.11878	-0.5982	-2.16039
	-0.5962	-2.10491	-0.5994	-2.08757
	-0.5972	-2.11531	-0.5995	-1.96966
	-0.5976	-2.12918	-0.5998	-2.09797
	-0.5992	-2.18467	-0.6015	-2.25749
	-0.6004	-2.202	-0.6072	-2.27136
	-0.6027	-2.15692	-0.6075	-2.12225
	-0.6029	-2.0737	-0.6075	-1.92805
	-0.6034	-2.02515	-0.6075	-1.79975
	-0.6041	-2.0737	-0.6075	-1.93499
	-0.6052	-2.17773	-0.6075	-2.10144
	-0.6076	-2.18813	-0.6075	-2.1916
	-0.6081	-2.14305	-0.6078	-2.20547
	-0.6083	-2.09103	-0.6102	-2.18813
	-0.6096	-2.06676	-0.6106	-2.17079
	-0.6102	-2.14305	-0.6116	-2.21587
	-0.6109	-2.23321	-0.6133	-2.23321
	-0.6126	-2.24015	-0.6169	-2.17426
	-0.6143	-2.16733	-0.6171	-2.07023
	-0.6144	-2.1812	-0.6174	-1.9766
	-0.6157	-2.19507	-0.6178	-1.98007
	-0.6178	-2.18466	-0.6188	-2.14305
	-0.6183	-2.18119	-0.6199	-2.25402
	-0.6186	-2.14652	-0.6208	-2.24015
	-0.6191	-2.11878	-0.622	-2.18813
	-0.6201	-2.1916	-0.6228	-2.12571
	-0.6215	-2.22628	-0.6236	-2.12571
	-0.6223	-2.20547	-0.6243	-2.12918
	-0.6228	-2.18467	-0.625	-2.21934
	-0.6237	-2.1812	-0.6262	-2.24708
	-0.6253	-2.21934	-0.6291	-2.26095
	-0.6264	-2.23668	-0.6292	-2.27483
	-0.6275	-2.20894	-0.6323	-2.20894
	-0.6284	-2.19854	-0.633	-2.08757
	-0.6295	-2.1916	-0.6332	-2.0841
	-0.6306	-2.21241	-0.6333	-2.09103
	-0.6313	-2.22975	-0.6335	-2.14652
	-0.6325	-2.22975	-0.6346	-2.31991
	-0.6334	-2.27483	-0.6361	-2.34418
	-0.6344	-2.3095	-0.6383	-2.25055
	-0.6367	-2.27136	-0.6386	-2.15345
	-0.6369	-2.20894	-0.6388	-2.17079
	-0.6374	-2.20894	-0.6411	-2.18466
	-0.6385	-2.21587	-0.6421	-2.23321
	-0.64	-2.25402	-0.6425	-2.22974
	-0.6406	-2.29216	-0.6437	-2.18813
	-0.6415	-2.28176	-0.6443	-2.16733
	-0.6427	-2.24015	-0.6449	-2.28523
	-0.6432	-2.28523	-0.6466	-2.2991
	-0.6444	-2.29217	-0.6477	-2.25402
	-0.6459	-2.23668	-0.648	-2.22281
	-0.646	-2.21588	-0.649	-2.202
	-0.6462	-2.28523	-0.6499	-2.26789
	-0.6479	-2.34071	-0.6517	-2.34071
	-0.6505	-2.33725	-0.6535	-2.2887
	-0.6505	-2.33031	-0.6537	-2.24361
	-0.6513	-2.29563	-0.6544	-2.22281
	-0.6527	-2.20894	-0.6553	-2.21934
	-0.6528	-2.36845	-0.6561	-2.29563
	-0.6538	-2.49676	-0.6571	-2.29563
	-0.6583	-2.41007	-0.6583	-2.27136
	-0.6583	-2.32684	-0.6593	-2.27136
	-0.6584	-2.21934	-0.6603	-2.28176
	-0.6584	-2.10491	-0.6613	-2.2783
	-0.6585	-2.25749	-0.6621	-2.26096
	-0.6589	-2.41353	-0.6632	-2.25402
	-0.6606	-2.41006	-0.6641	-2.2887
	-0.6611	-2.52103	-0.6651	-2.29563
	-0.6626	-2.59732	-0.6663	-2.30604
	-0.6689	-2.49676	-0.6672	-2.31297
	-0.6691	-2.33724	-0.6685	-2.31644
	-0.6691	-2.17426	-0.6696	-2.30951
	-0.6691	-2.0841	-0.6703	-2.31644
	-0.6691	-2.22281	-0.6712	-2.2991
	-0.6691	-2.39619	-0.6722	-2.31991
	-0.6691	-2.46555	-0.6731	-2.34071
	-0.6698	-2.417	-0.6744	-2.36152
	-0.6707	-2.41353	-0.6752	-2.35112
	-0.6711	-2.45861	-0.6762	-2.34765
	-0.6731	-2.46555	-0.6776	-2.31991
	-0.6753	-2.40313	-0.6785	-2.29217
	-0.6759	-2.38232	-0.6792	-2.27483
	-0.6769	-2.39273	-0.6798	-2.33031
	-0.6799	-2.39273	-0.6807	-2.40313
	-0.6805	-2.36152	-0.6828	-2.43087
	-0.6806	-2.36152	-0.6834	-2.39966
	-0.6811	-2.37539	-0.6841	-2.37192
	-0.683	-2.40313	-0.6853	-2.34071
	-0.6837	-2.44821	-0.6863	-2.34765
	-0.6839	-2.44128	-0.687	-2.39966
	-0.6848	-2.42047	-0.6883	-2.38579
	-0.6862	-2.44474	-0.6896	-2.37539
	-0.6873	-2.53837	-0.6905	-2.39273
	-0.6888	-2.5349	-0.6914	-2.36845
	-0.6906	-2.44128	-0.6923	-2.34071
	-0.6913	-2.39966	-0.6931	-2.36499
	-0.6919	-2.40313	-0.6941	-2.36498
	-0.6931	-2.3962	-0.6952	-2.417
	-0.6937	-2.45514	-0.6957	-2.42047
	-0.6945	-2.44127	-0.6973	-2.39966
	-0.6954	-2.45514	-0.6978	-2.41007
	-0.6965	-2.49676	-0.6992	-2.42047
	-0.6981	-2.49676	-0.7006	-2.39966
	-0.6988	-2.44821	-0.7013	-2.417
	-0.6993	-2.44474	-0.7021	-2.36499
	-0.7004	-2.417	-0.7029	-2.34071
	-0.7016	-2.45168	-0.703	-2.47595
	-0.7017	-2.51756	-0.7056	-2.54878
	-0.7033	-2.48982	-0.7082	-2.47942
	-0.7044	-2.47942	-0.7082	-2.37886
	-0.7047	-2.54877	-0.7083	-2.2887
	-0.7079	-2.54877	-0.7088	-2.27483
	-0.7085	-2.47942	-0.7092	-2.47249
	-0.7087	-2.45168	-0.7103	-2.6216
	-0.7092	-2.42047	-0.7131	-2.60079
	-0.7099	-2.47942	-0.7138	-2.52103
	-0.7112	-2.59732	-0.7149	-2.44128
	-0.7127	-2.60773	-0.7156	-2.37885
	-0.7136	-2.48289	-0.7162	-2.39619
	-0.7139	-2.50716	-0.7167	-2.46208
	-0.7147	-2.59385	-0.7174	-2.51756
	-0.7192	-2.61466	-0.7192	-2.5141
	-0.7196	-2.55224	-0.72	-2.44821
	-0.7196	-2.43781	-0.7202	-2.46208
	-0.7197	-2.31991	-0.7212	-2.49329
	-0.7199	-2.42047	-0.7233	-2.51063
	-0.7207	-2.59386	-0.7242	-2.53837
	-0.7219	-2.68055	-0.725	-2.52103
	-0.7232	-2.70136	-0.7265	-2.47248
	-0.7252	-2.6424	-0.7277	-2.45861
	-0.7266	-2.53837	-0.728	-2.47595
	-0.7267	-2.45514	-0.7287	-2.54531
	-0.7268	-2.45861	-0.7312	-2.59385
	-0.7271	-2.57998	-0.7329	-2.59732
	-0.729	-2.75337	-0.7338	-2.51757
	-0.7323	-2.78111	-0.734	-2.40313
	-0.7332	-2.67014	-0.7342	-2.3962
	-0.7335	-2.51756	-0.7349	-2.50716
	-0.7338	-2.43781	-0.7356	-2.61813
	-0.7343	-2.54877	-0.7369	-2.65628
	-0.7358	-2.69095	-0.7379	-2.60773
	-0.7373	-2.70482	-0.7391	-2.58345
	-0.738	-2.65281	-0.7406	-2.57652
	-0.7387	-2.60773	-0.742	-2.51756
	-0.7399	-2.57999	-0.7423	-2.47942
	-0.7408	-2.62507	-0.7426	-2.56264
	-0.7417	-2.65628	-0.7444	-2.63893
	-0.7428	-2.632	-0.7469	-2.65974
	-0.7437	-2.60079	-0.7472	-2.57998
	-0.7444	-2.62853	-0.7475	-2.48636
	-0.7453	-2.69095	-0.7477	-2.45168
	-0.7469	-2.70829	-0.7492	-2.58692
	-0.7482	-2.68055	-0.7504	-2.69442
	-0.7489	-2.632	-0.7524	-2.65281
	-0.7496	-2.58692	-0.7528	-2.54184
	-0.7504	-2.60773	-0.7532	-2.52103
	-0.7514	-2.65628	-0.7539	-2.53837
	-0.7522	-2.66321	-0.755	-2.57999
	-0.753	-2.70482	-0.7554	-2.68402
	-0.7546	-2.70482	-0.7568	-2.72216
	-0.7559	-2.71176	-0.7599	-2.66321
	-0.7568	-2.71869	-0.7601	-2.60426
	-0.7578	-2.69442	-0.7602	-2.56958
	-0.7589	-2.67015	-0.7613	-2.52797
	-0.7594	-2.69442	-0.7619	-2.59732
	-0.7604	-2.70483	-0.7627	-2.69095
	-0.7617	-2.72216	-0.764	-2.68055
	-0.7626	-2.70136	-0.7654	-2.62853
	-0.7629	-2.67015	-0.7659	-2.60079
	-0.7636	-2.7395	-0.7668	-2.58345
	-0.765	-2.84353	-0.7681	-2.61466
	-0.769	-2.847	-0.7693	-2.65628
	-0.7697	-2.74296	-0.7703	-2.69095
	-0.7697	-2.61119	-0.7714	-2.67015
	-0.7697	-2.56264	-0.773	-2.60426
	-0.77	-2.67708	-0.7733	-2.59732
	-0.7708	-2.82273	-0.7741	-2.64934
	-0.7716	-2.8574	-0.7753	-2.67362
	-0.7729	-2.8574	-0.7764	-2.70136
	-0.7749	-2.84006	-0.7771	-2.68749
	-0.7767	-2.78458	-0.7779	-2.66321
	-0.7773	-2.72216	-0.7791	-2.68402
	-0.7777	-2.65974	-0.7803	-2.69789
	-0.7781	-2.65974	-0.7811	-2.71176
	-0.7789	-2.75337	-0.7821	-2.70829
	-0.7799	-2.81579	-0.7841	-2.68749
	-0.781	-2.82966	-0.785	-2.68055
	-0.7825	-2.81926	-0.7859	-2.64934
	-0.7834	-2.79498	-0.786	-2.632
	-0.7846	-2.78111	-0.7873	-2.632
	-0.7858	-2.77765	-0.7877	-2.7291
	-0.7869	-2.76031	-0.7888	-2.8262
	-0.7881	-2.76031	-0.7919	-2.80539
	-0.7889	-2.76378	-0.7926	-2.71523
	-0.7897	-2.80885	-0.7929	-2.65974
	-0.7906	-2.83313	-0.7935	-2.62507
	-0.7917	-2.82273	-0.7942	-2.71176
	-0.7922	-2.81926	-0.7952	-2.78111
	-0.793	-2.847	-0.796	-2.79152
	-0.7943	-2.88861	-0.7969	-2.78805
	-0.7966	-2.88861	-0.7985	-2.7499
	-0.7972	-2.80885	-0.7992	-2.71869
	-0.7977	-2.7291	-0.7997	-2.71176
	-0.7984	-2.76724	-0.8002	-2.7291
	-0.7991	-2.86087	-0.8016	-2.79498
	-0.8012	-2.92329	-0.8032	-2.8782
	-0.8016	-2.89901	-0.8046	-2.88167
	-0.8025	-2.85047	-0.8072	-2.78111
	-0.8033	-2.80538	-0.8076	-2.67361
	-0.8037	-2.847	-0.8078	-2.66321
	-0.8048	-2.95796	-0.8084	-2.72563
	-0.8068	-2.99264	-0.8094	-2.81232
	-0.8097	-2.93369	-0.8105	-2.86087
	-0.8105	-2.82966	-0.8109	-2.82619
	-0.8107	-2.7291	-0.8118	-2.81926
	-0.811	-2.71869	-0.8127	-2.86434
	-0.8117	-2.847	-0.8148	-2.86087
	-0.8124	-2.97184	-0.8159	-2.81579
	-0.8142	-3.00304	-0.8162	-2.76724
	-0.8153	-2.91982	-0.8174	-2.7395
	-0.816	-2.88168	-0.8183	-2.77418
	-0.8168	-2.87474	-0.8187	-2.8782
	-0.8184	-2.8678	-0.8208	-2.89901
	-0.819	-2.89901	-0.8228	-2.84353
	-0.8197	-2.90595	-0.823	-2.77765
	-0.8204	-2.89554	-0.8233	-2.75684
	-0.8211	-2.91635	-0.8242	-2.7499
	-0.8229	-2.9545	-0.8253	-2.81232
	-0.8231	-2.96143	-0.8261	-2.88167
	-0.8244	-2.91635	-0.8269	-2.88514
	-0.8247	-2.90942	-0.8289	-2.847
	-0.8258	-2.99611	-0.8296	-2.82619
	-0.8279	-3.0724	-0.8299	-2.84006
	-0.8308	-3.06547	-0.8313	-2.87127
	-0.8317	-2.97531	-0.8327	-2.88861
	-0.8318	-2.81926	-0.8335	-2.88514
	-0.832	-2.80192	-0.8344	-2.86781
	-0.8326	-2.90248	-0.8355	-2.83659
	-0.8336	-3.04119	-0.8367	-2.84006
	-0.8345	-3.0828	-0.8373	-2.86433
	-0.8356	-3.05853	-0.8381	-2.89901
	-0.8364	-3.00305	-0.8396	-2.88861
	-0.8378	-2.98917	-0.8408	-2.87474
	-0.8385	-2.97877	-0.8412	-2.88168
	-0.8398	-2.99958	-0.842	-2.87821
	-0.8409	-2.95103	-0.8431	-2.88861
	-0.8415	-2.94409	-0.8442	-2.94409
	-0.8422	-3.01692	-0.8455	-2.91982
	-0.8439	-3.0516	-0.8465	-2.88514
	-0.8455	-3.04813	-0.8471	-2.88861
	-0.8459	-3.02385	-0.8483	-2.87127
	-0.8467	-2.9649	-0.8487	-2.93369
	-0.8481	-2.99611	-0.8501	-2.99611
	-0.8487	-3.0724	-0.8524	-2.97877
	-0.8497	-3.07587	-0.8532	-2.91289
	-0.8504	-3.04466	-0.8535	-2.83313
	-0.8521	-3.03426	-0.8539	-2.83313
	-0.8529	-3.03772	-0.8554	-2.91289
	-0.8539	-3.04119	-0.8567	-2.97184
	-0.8545	-3.05853	-0.8573	-2.98571
	-0.8561	-3.04813	-0.8583	-2.98571
	-0.8572	-2.99611	-0.8596	-2.9649
	-0.8576	-3.00651	-0.8615	-2.97184
	-0.8584	-3.04813	-0.8616	-2.91635
	-0.8594	-3.06547	-0.862	-2.93716
	-0.8609	-3.10708	-0.8628	-2.97184
	-0.8616	-3.12789	-0.8649	-3.02039
	-0.8623	-3.11055	-0.8656	-3.02039
	-0.8646	-3.08627	-0.8662	-2.97184
	-0.8653	-3.06547	-0.8667	-2.92329
	-0.8658	-3.04119	-0.8675	-2.97184
	-0.8666	-3.0516	-0.8688	-3.05506
	-0.8675	-3.09668	-0.8704	-3.08281
	-0.8688	-3.14523	-0.8723	-3.02385
	-0.8696	-3.13482	-0.8726	-2.95796
	-0.8707	-3.09668	-0.8734	-2.94063
	-0.8717	-3.0724	-0.8739	-2.93369
	-0.8725	-3.11055	-0.8749	-2.97184
	-0.8735	-3.16256	-0.8753	-3.07934
	-0.8753	-3.14176	-0.8769	-3.17296
	-0.8761	-3.11055	-0.881	-3.14869
	-0.8768	-3.08627	-0.8819	-3.02385
	-0.8776	-3.08627	-0.8819	-2.88515
	-0.8784	-3.14869	-0.8819	-2.78111
	-0.8802	-3.1799	-0.8819	-2.87821
	-0.8808	-3.15563	-0.8822	-3.08974
	-0.8817	-3.14523	-0.8836	-3.16256
	-0.8832	-3.09668	-0.8849	-3.12789
	-0.884	-3.09668	-0.8858	-3.10708
	-0.8843	-3.13829	-0.8874	-3.07934
	-0.8855	-3.16603	-0.889	-3.0516
	-0.8869	-3.18684	-0.8901	-3.01692
	-0.8881	-3.19378	-0.8903	-2.96837
	-0.8891	-3.14869	-0.8911	-3.02038
	-0.8897	-3.13829	-0.8927	-3.08627
	-0.8908	-3.14869	-0.8946	-3.10361
	-0.8917	-3.17297	-0.895	-3.0724
	-0.8926	-3.20418	-0.8955	-3.02385
	-0.8934	-3.24926	-0.8968	-3.00651
	-0.8951	-3.25272	-0.8976	-3.062
	-0.8966	-3.20764	-0.8984	-3.10361
	-0.8971	-3.15563	-0.8994	-3.08974
	-0.8976	-3.13829	-0.9006	-3.062
	-0.898	-3.22498	-0.9012	-3.09321
	-0.9004	-3.30474	-0.9023	-3.11402
	-0.9019	-3.29087	-0.9035	-3.12442
	-0.9022	-3.21458	-0.9045	-3.14869
	-0.9027	-3.15563	-0.9054	-3.14869
	-0.9035	-3.14869	-0.9065	-3.12442
	-0.9045	-3.25619	-0.9075	-3.13135
	-0.9058	-3.30474	-0.9085	-3.13135
	-0.9069	-3.28393	-0.9096	-3.13829
	-0.9081	-3.24232	-0.9106	-3.12789
	-0.9087	-3.21458	-0.9114	-3.09321
	-0.9094	-3.23192	-0.9116	-3.062
	-0.9111	-3.26313	-0.9124	-3.14523
	-0.9118	-3.27006	-0.9137	-3.28393
	-0.9124	-3.29087	-0.9181	-3.2874
	-0.914	-3.29433	-0.9188	-3.15563
	-0.9153	-3.27353	-0.9188	-2.99958
	-0.9161	-3.28393	-0.9188	-2.91635
	-0.9169	-3.26312	-0.9189	-3.04119
	-0.9176	-3.24925	-0.9196	-3.25619
	-0.9187	-3.26659	-0.921	-3.31514
	-0.92	-3.27699	-0.9223	-3.26312
	-0.9206	-3.2874	-0.9233	-3.18337
	-0.9219	-3.29086	-0.9244	-3.14176
	-0.9227	-3.31167	-0.9257	-3.13829
	-0.9241	-3.31167	-0.9268	-3.14869
	-0.9251	-3.31514	-0.9275	-3.15563
	-0.9257	-3.32901	-0.9282	-3.16603
	-0.9271	-3.32208	-0.9295	-3.17297
	-0.9279	-3.2874	-0.9303	-3.20765
	-0.9286	-3.28046	-0.9316	-3.19378
	-0.9295	-3.30127	-0.9325	-3.19377
	-0.931	-3.32554	-0.9331	-3.20764
	-0.9321	-3.34635	-0.9344	-3.19031
	-0.9326	-3.33248	-0.9346	-3.18337
	-0.934	-3.31514	-0.9352	-3.24232
	-0.9348	-3.31167	-0.9364	-3.2874
	-0.9359	-3.34635	-0.9391	-3.30127
	-0.9367	-3.36369	-0.9403	-3.21111
	-0.9378	-3.33248	-0.9404	-3.21111
	-0.9389	-3.33248	-0.9413	-3.22845
	-0.9396	-3.35675	-0.9446	-3.23192
	-0.9411	-3.38103	-0.9447	-3.21458
	-0.9421	-3.36716	-0.9448	-3.17643
	-0.9429	-3.37062	-0.9451	-3.15563
	-0.9436	-3.36022	-0.9464	-3.27006
	-0.9451	-3.36716	-0.9474	-3.28393
	-0.9459	-3.37062	-0.948	-3.31861
	-0.9465	-3.40183	-0.9483	-3.32555
	-0.9476	-3.4053	-0.9514	-3.28393
	-0.9491	-3.4053	-0.9514	-3.26659
	-0.95	-3.41917	-0.9516	-3.20071
	-0.9506	-3.4157	-0.9523	-3.25619
	-0.9517	-3.40183	-0.9535	-3.42958
	-0.9529	-3.3949	-0.9583	-3.44691
	-0.9538	-3.41917	-0.9583	-3.2978
	-0.9547	-3.42611	-0.9584	-3.15562
	-0.9562	-3.40877	-0.9585	-3.07934
	-0.9567	-3.42264	-0.959	-3.22151
	-0.9577	-3.44345	-0.9594	-3.43998
	-0.9595	-3.40183	-0.9612	-3.492
	-0.9602	-3.42264	-0.9635	-3.37756
	-0.9609	-3.42958	-0.9637	-3.2666
	-0.9619	-3.42264	-0.9643	-3.21805
	-0.9629	-3.46425	-0.9652	-3.23192
	-0.9639	-3.47812	-0.9664	-3.36022
	-0.965	-3.47119	-0.9679	-3.39837
	-0.966	-3.47466	-0.9691	-3.32901
	-0.9671	-3.44345	-0.9694	-3.30127
	-0.9679	-3.43998	-0.9706	-3.2874
	-0.9689	-3.45732	-0.9714	-3.2978
	-0.9699	-3.47119	-0.972	-3.37062
	-0.9709	-3.48853	-0.9732	-3.3949
	-0.972	-3.47119	-0.975	-3.38449
	-0.9729	-3.44345	-0.9756	-3.34982
	-0.9736	-3.45385	-0.9765	-3.2874
	-0.9745	-3.49546	-0.9767	-3.33595
	-0.9758	-3.54401	-0.979	-3.40877
	-0.9769	-3.53014	-0.9802	-3.41224
	-0.9778	-3.51627	-0.9805	-3.36369
	-0.9788	-3.49546	-0.9806	-3.35676
	-0.9798	-3.492	-0.9825	-3.36716
	-0.9809	-3.49893	-0.9844	-3.41224
	-0.9818	-3.51627	-0.9845	-3.39143
	-0.9828	-3.51974	-0.9854	-3.35676
	-0.984	-3.53361	-0.9864	-3.32554
	-0.9849	-3.54401	-0.9878	-3.40183
	-0.9856	-3.55788	-0.9886	-3.46079
	-0.9868	-3.53708	-0.9897	-3.43651
	-0.9879	-3.53708	-0.9909	-3.37756
	-0.9888	-3.55095	-0.9912	-3.35329
	-0.9899	-3.54055	-0.9912	-3.46425
	-0.9908	-3.57522	-0.994	-3.52667
	-0.9922	-3.59256	-0.9963	-3.48506
	-0.9934	-3.56135	-0.9964	-3.3949
	-0.9939	-3.54401	-0.9965	-3.30474
	-0.9949	-3.52667	-0.9972	-3.29434
	-0.996	-3.53361	-0.9984	-3.45038
	-0.9967	-3.60297	-0.9996	-3.53708
	-0.9979	-3.6099	-1.0008	-3.49546
	-0.9991	-3.58563	-1.0016	-3.42264
	-0.9999	-3.58563	-1.0023	-3.40877
	-1.001	-3.57176	-1.0034	-3.45385
	-1.002	-3.56829	-1.0047	-3.47119
	-1.0029	-3.5995	-1.0057	-3.47466
	-1.004	-3.6099	-1.0066	-3.43304
	-1.0051	-3.60643	-1.0077	-3.40183
	-1.0059	-3.5995	-1.0086	-3.42958
	-1.0068	-3.61337	-1.0095	-3.47812
	-1.0078	-3.61683	-1.0104	-3.48506
	-1.0092	-3.64111	-1.0113	-3.51974
	-1.0101	-3.64804	-1.0125	-3.51974
	-1.0109	-3.63071	-1.0141	-3.47812
	-1.0119	-3.6203	-1.0145	-3.44345
	-1.0131	-3.64804	-1.0152	-3.44691
	-1.014	-3.64458	-1.0167	-3.46425
	-1.015	-3.64111	-1.0177	-3.49546
	-1.0158	-3.63764	-1.0187	-3.5024
	-1.0168	-3.63417	-1.0195	-3.492
	-1.018	-3.65498	-1.0204	-3.48853
	-1.0189	-3.66192	-1.022	-3.50934
	-1.0201	-3.65498	-1.0227	-3.51627
	-1.0207	-3.66538	-1.0236	-3.50934
	-1.022	-3.68619	-1.0246	-3.51974
	-1.0232	-3.67925	-1.0258	-3.53361
	-1.0237	-3.66885	-1.0268	-3.54401
	-1.0247	-3.67925	-1.0273	-3.55788
	-1.0256	-3.71046	-1.029	-3.54401
	-1.0271	-3.73127	-1.0299	-3.52667
	-1.0281	-3.71046	-1.0306	-3.53014
	-1.0289	-3.68619	-1.0314	-3.52321
	-1.0297	-3.65151	-1.0325	-3.54401
	-1.0311	-3.66192	-1.0335	-3.55442
	-1.0316	-3.67925	-1.0347	-3.55442
	-1.0332	-3.71739	-1.0354	-3.55095
	-1.0339	-3.72086	-1.0365	-3.53014
	-1.0351	-3.70699	-1.0378	-3.54055
	-1.036	-3.69312	-1.0382	-3.58909
	-1.0368	-3.71046	-1.0399	-3.58909
	-1.0378	-3.72087	-1.0409	-3.57176
	-1.039	-3.75554	-1.0416	-3.55442
	-1.0399	-3.75207	-1.0424	-3.53014
	-1.0412	-3.71739	-1.0436	-3.55442
	-1.042	-3.70699	-1.0444	-3.6203
	-1.0426	-3.70699	-1.0458	-3.64805
	-1.0439	-3.71739	-1.0469	-3.60643
	-1.0447	-3.7382	-1.0477	-3.56829
	-1.0458	-3.76941	-1.0484	-3.58909
	-1.047	-3.77981	-1.0495	-3.60643
	-1.0483	-3.76247	-1.0509	-3.6203
	-1.0491	-3.74167	-1.0514	-3.63071
	-1.0499	-3.7486	-1.0524	-3.61337
	-1.051	-3.74514	-1.0537	-3.59256
	-1.0519	-3.75554	-1.0547	-3.61684
	-1.0529	-3.77288	-1.0558	-3.62377
	-1.0539	-3.80409	-1.0569	-3.62724
	-1.0551	-3.81102	-1.0577	-3.6203
	-1.0562	-3.81102	-1.0588	-3.62724
	-1.057	-3.80409	-1.0596	-3.61684
	-1.0579	-3.79022	-1.0604	-3.6203
	-1.0591	-3.78675	-1.0617	-3.63071
	-1.0598	-3.8249	-1.0626	-3.64805
	-1.0609	-3.81102	-1.0637	-3.64805
	-1.0621	-3.80756	-1.0648	-3.62377
	-1.0628	-3.83183	-1.0656	-3.62377
	-1.0637	-3.85264	-1.0665	-3.64804
	-1.0651	-3.83877	-1.0676	-3.65845
	-1.0658	-3.8457	-1.0686	-3.68619
	-1.0668	-3.84223	-1.0697	-3.70699
	-1.0687	-3.82836	-1.0709	-3.65151
	-1.0691	-3.82836	-1.0718	-3.64458
	-1.07	-3.84223	-1.0725	-3.64111
	-1.071	-3.83183	-1.0735	-3.64111
	-1.0719	-3.86651	-1.0745	-3.68272
	-1.0731	-3.87691	-1.0758	-3.69659
	-1.0738	-3.85611	-1.0767	-3.68272
	-1.0746	-3.86651	-1.0776	-3.69659
	-1.0758	-3.86998	-1.0786	-3.69312
	-1.0771	-3.85957	-1.0796	-3.71046
	-1.078	-3.89772	-1.0807	-3.71739
	-1.0789	-3.89078	-1.0818	-3.68965
	-1.0801	-3.87691	-1.0828	-3.65845
	-1.081	-3.88038	-1.0836	-3.64111
	-1.0821	-3.86304	-1.0845	-3.66885
	-1.0827	-3.85611	-1.0857	-3.71046
	-1.084	-3.89078	-1.0867	-3.73473
	-1.0852	-3.91159	-1.0876	-3.74167
	-1.0866	-3.89425	-1.0886	-3.72433
	-1.0872	-3.85611	-1.0897	-3.70699
	-1.0876	-3.85264	-1.0908	-3.70699
	-1.0885	-3.88385	-1.0915	-3.72433
	-1.09	-3.91853	-1.0925	-3.74167
	-1.091	-3.92546	-1.0939	-3.7278
	-1.092	-3.89772	-1.0947	-3.70006
	-1.0927	-3.89078	-1.0953	-3.71393
	-1.0938	-3.92199	-1.0959	-3.7382
	-1.0949	-3.9532	-1.0979	-3.77288
	-1.0961	-3.9532	-1.0987	-3.77981
	-1.097	-3.94627	-1.0995	-3.75901
	-1.0978	-3.95667	-1.1006	-3.73473
	-1.0993	-3.98441	-1.1016	-3.7486
	-1.1003	-3.97401	-1.1024	-3.80062
	-1.1015	-3.9324	-1.104	-3.81796
	-1.1023	-3.87691	-1.1052	-3.76941
	-1.1027	-3.88038	-1.1059	-3.74167
	-1.1032	-3.98094	-1.1067	-3.72086
	-1.1049	-4.03643	-1.1076	-3.74514
	-1.1066	-4.01562	-1.1086	-3.78328
	-1.1071	-3.96014	-1.1097	-3.80409
	-1.1076	-3.95667	-1.1104	-3.78328
	-1.1092	-3.96707	-1.1119	-3.76941
	-1.1105	-4.01562	-1.1125	-3.76594
	-1.111	-4.01562	-1.113	-3.84917
	-1.112	-3.98094	-1.1148	-3.83183
	-1.113	-3.9532	-1.1162	-3.80062
	-1.1138	-4.00522	-1.1165	-3.81103
	-1.1146	-4.03643	-1.1176	-3.80062
	-1.1157	-4.06071	-1.1191	-3.79369
	-1.117	-4.07804	-1.1197	-3.8457
	-1.1182	-4.0503	-1.1204	-3.83877
	-1.1191	-4.00869	-1.1217	-3.81796
	-1.1201	-3.97748	-1.1227	-3.81796
	-1.1209	-3.97401	-1.1235	-3.8457
	-1.1215	-4.03643	-1.1248	-3.82143
	-1.1226	-4.07111	-1.1258	-3.79368
	-1.1239	-4.08498	-1.1263	-3.81796
	-1.125	-4.07804	-1.1274	-3.83183
	-1.1266	-4.03643	-1.1287	-3.84223
	-1.1273	-4.01563	-1.1297	-3.87344
	-1.1281	-4.0399	-1.131	-3.85611
	-1.1291	-4.0399	-1.1318	-3.82836
	-1.1302	-4.08498	-1.133	-3.83877
	-1.131	-4.11272	-1.1337	-3.84917
	-1.1321	-4.09885	-1.1346	-3.85957
	-1.1331	-4.0607	-1.1355	-3.86998
	-1.134	-4.0399	-1.1367	-3.88732
	-1.1349	-4.06764	-1.138	-3.87344
	-1.1361	-4.11965	-1.1387	-3.85264
	-1.1374	-4.13352	-1.1393	-3.86304
	-1.1383	-4.10925	-1.1407	-3.8353
	-1.1391	-4.07111	-1.1416	-3.84917
	-1.14	-4.07457	-1.142	-3.91159
	-1.1415	-4.11272	-1.1436	-3.90465
	-1.1421	-4.12312	-1.1453	-3.88385
	-1.143	-4.11272	-1.1458	-3.89772
	-1.1437	-4.11272	-1.1469	-3.87691
	-1.1451	-4.11619	-1.1477	-3.89078
	-1.146	-4.12312	-1.1484	-3.91159
	-1.147	-4.08844	-1.1497	-3.93933
	-1.1479	-4.10579	-1.1502	-3.96361
	-1.1494	-4.14393	-1.1529	-3.94627
	-1.1509	-4.17167	-1.1534	-3.91159
	-1.1514	-4.1578	-1.1538	-3.88385
	-1.1521	-4.12659	-1.1547	-3.86304
	-1.1529	-4.10232	-1.1557	-3.91853
	-1.1541	-4.14046	-1.1569	-3.93586
	-1.1551	-4.17167	-1.1575	-3.96707
	-1.1558	-4.17166	-1.1584	-3.95667
	-1.1567	-4.17167	-1.1603	-3.91506
	-1.1582	-4.17166	-1.1608	-3.92893
	-1.1594	-4.16473	-1.1617	-3.9428
	-1.1601	-4.14393	-1.1629	-3.90119
	-1.1608	-4.14739	-1.1639	-3.90812
	-1.1622	-4.14393	-1.1642	-3.9428
	-1.163	-4.1578	-1.165	-4.00175
	-1.164	-4.17513	-1.1675	-4.02256
	-1.165	-4.19594	-1.1681	-3.97748
	-1.1657	-4.22715	-1.1684	-3.96014
	-1.1674	-4.23062	-1.1692	-3.93933
	-1.1684	-4.19941	-1.1711	-3.97748
	-1.1691	-4.1578	-1.1717	-4.00522
	-1.17	-4.16126	-1.1729	-3.97401
	-1.1706	-4.20981	-1.1732	-3.92199
	-1.1724	-4.24102	-1.1748	-3.9532
	-1.1731	-4.22368	-1.1754	-3.99829
	-1.174	-4.22021	-1.177	-4.01562
	-1.1751	-4.21675	-1.1779	-3.97401
	-1.1762	-4.24449	-1.1791	-3.94627
	-1.1774	-4.24102	-1.1794	-3.98094
	-1.1782	-4.20634	-1.1808	-4.02256
	-1.1788	-4.19594	-1.1823	-4.0399
	-1.1801	-4.24102	-1.1827	-4.02602
	-1.1807	-4.24796	-1.1837	-4.01215
	-1.1817	-4.22715	-1.1845	-3.99135
	-1.1818	-4.25836	-1.186	-4.01216
	-1.1832	-4.32425	-1.1864	-4.05724
	-1.1857	-4.34506	-1.188	-4.01562
	-1.1872	-4.28957	-1.1889	-3.96014
	-1.1875	-4.18207	-1.1894	-4.00869
	-1.1877	-4.10925	-1.1907	-4.04336
	-1.1881	-4.17514	-1.1922	-4.03296
	-1.1893	-4.31038	-1.1927	-4.06417
	-1.1901	-4.3728	-1.1934	-4.04337
	-1.1911	-4.36933	-1.1952	-4.00869
	-1.1925	-4.34159	-1.1962	-4.02603
	-1.194	-4.31731	-1.1967	-4.05724
	-1.1954	-4.32078	-1.1975	-4.05377
	-1.1963	-4.33465	-1.199	-4.07111
	-1.198	-4.31038	-1.2	-4.10232
	-1.199	-4.2861	-1.2008	-4.07804
	-1.1995	-4.25489	-1.2017	-4.05377
	-1.1998	-4.25489	-1.2024	-4.09191
	-1.2007	-4.21675	-1.2041	-4.09191
	-1.2011	-4.40747	-1.205	-4.09191
	-1.2021	-4.60167	-1.2055	-4.07804
	-1.2098	-4.55312	-1.2065	-4.08151
	-1.2099	-4.34852	-1.2076	-4.10925
	-1.2099	-4.15433	-1.2094	-4.12312
	-1.2099	-3.98788	-1.2099	-4.09885
	-1.2099	-4.1682	-1.2112	-4.06764
	-1.2099	-4.37627	-1.2118	-4.04683
	-1.2099	-4.42481	-1.2125	-4.09885
	-1.2099	-4.37627	-1.2136	-4.12312
	-1.2099	-4.33465	-1.2146	-4.13352
	-1.2099	-4.40747	-1.2159	-4.12312
	-1.211	-4.5011	-1.2168	-4.10925
	-1.2139	-4.51151	-1.2176	-4.12312
	-1.2151	-4.45255	-1.219	-4.12659
	-1.2166	-4.34852	-1.2197	-4.11965
	-1.2175	-4.25489	-1.2205	-4.14046
	-1.219	-4.2757	-1.2218	-4.09885
	-1.2195	-4.3936	-1.2225	-4.15086
	-1.2208	-4.46296	-1.2231	-4.21675
	-1.2232	-4.42828	-1.2258	-4.17167
	-1.2237	-4.36239	-1.2259	-4.13352
	-1.2243	-4.33812	-1.2264	-4.13352
	-1.2249	-4.33465	-1.2281	-4.0711
	-1.2259	-4.44562	-1.2288	-4.11965
	-1.2269	-4.48377	-1.2294	-4.20981
	-1.2279	-4.44909	-1.2308	-4.21328
	-1.2281	-4.46643	-1.2325	-4.19248
	-1.2304	-4.46643	-1.2331	-4.18207
	-1.2316	-4.41094	-1.2338	-4.15086
	-1.2321	-4.3936	-1.2346	-4.12312
	-1.2328	-4.3832	-1.2353	-4.18554
	-1.2339	-4.36586	-1.2366	-4.22021
	-1.2346	-4.4907	-1.238	-4.20981
	-1.2357	-4.55312	-1.2391	-4.18554
	-1.2381	-4.50457	-1.2401	-4.16473
	-1.2387	-4.44215	-1.241	-4.14046
	-1.2392	-4.43868	-1.2418	-4.1682
	-1.24	-4.43175	-1.2426	-4.20288
	-1.2408	-4.48376	-1.2435	-4.25836
	-1.2421	-4.53231	-1.2451	-4.27223
	-1.243	-4.49764	-1.2461	-4.23755
	-1.2439	-4.46643	-1.2468	-4.20981
	-1.245	-4.4803	-1.2478	-4.17513
	-1.2462	-4.50111	-1.2487	-4.19594
	-1.2474	-4.50457	-1.2498	-4.24796
	-1.2483	-4.52191	-1.2508	-4.23755
	-1.2488	-4.51498	-1.2516	-4.22715
	-1.2506	-4.51498	-1.2524	-4.24102
	-1.2509	-4.51498	-1.2537	-4.24102
	-1.2523	-4.51498	-1.255	-4.25836
	-1.2536	-4.51498	-1.2557	-4.26183
	-1.2541	-4.50111	-1.2569	-4.22021
	-1.2548	-4.52885	-1.2577	-4.22021
	-1.2556	-4.58086	-1.2589	-4.24796
	-1.2574	-4.56352	-1.2599	-4.27917
	-1.2585	-4.53231	-1.2612	-4.29651
	-1.2589	-4.52538	-1.2621	-4.26183
	-1.2605	-4.4803	-1.2629	-4.22368
	-1.2613	-4.4907	-1.2633	-4.23755
	-1.2617	-4.49764	-1.2645	-4.27917
	-1.2625	-4.52538	-1.2663	-4.29304
	-1.2629	-4.62594	-1.2672	-4.27917
	-1.2658	-4.67449	-1.2678	-4.23755
	-1.2672	-4.6086	-1.2688	-4.21675
	-1.2678	-4.51497	-1.2698	-4.2653
	-1.2682	-4.42828	-1.2707	-4.32772
	-1.2685	-4.50457	-1.2721	-4.31731
	-1.2698	-4.61901	-1.2733	-4.29651
	-1.2711	-4.62941	-1.274	-4.2757
	-1.2716	-4.59126	-1.2748	-4.27917
	-1.2722	-4.61554	-1.2758	-4.30691
	-1.2749	-4.63981	-1.277	-4.32078
	-1.2767	-4.63288	-1.2778	-4.32078
	-1.2771	-4.57046	-1.2788	-4.33118
	-1.2772	-4.48377	-1.2798	-4.34506
	-1.2779	-4.46989	-1.2809	-4.36933
	-1.2782	-4.62941	-1.2823	-4.34159
	-1.2802	-4.70223	-1.283	-4.29304
	-1.2817	-4.65368	-1.2838	-4.27917
	-1.2819	-4.54965	-1.2848	-4.29997
	-1.2819	-4.50457	-1.286	-4.33118
	-1.2822	-4.57393	-1.287	-4.34159
	-1.2845	-4.70223	-1.288	-4.32425
	-1.2855	-4.70223	-1.2886	-4.34159
	-1.2864	-4.67449	-1.2897	-4.35546
	-1.287	-4.63634	-1.2909	-4.35893
	-1.2891	-4.65021	-1.2917	-4.35199
	-1.2906	-4.63288	-1.2928	-4.33465
	-1.2913	-4.62941	-1.2938	-4.33812
	-1.2914	-4.60513	-1.2948	-4.35546
	-1.2934	-4.57046	-1.2959	-4.36239
	-1.2935	-4.62247	-1.2968	-4.34159
	-1.2942	-4.7057	-1.2979	-4.31038
	-1.2962	-4.7161	-1.2986	-4.31731
	-1.2979	-4.7161	-1.2995	-4.36933
	-1.2986	-4.67102	-1.3011	-4.37973
	-1.2991	-4.60513	-1.3021	-4.37973
	-1.3001	-4.64328	-1.3029	-4.34852
	-1.3017	-4.7161	-1.3036	-4.34852
	-1.3028	-4.72303	-1.3049	-4.37973
	-1.3035	-4.7265	-1.3063	-4.40401
	-1.304	-4.74037	-1.3069	-4.39014
	-1.3073	-4.73344	-1.3081	-4.36933
	-1.308	-4.69877	-1.309	-4.35893
	-1.3081	-4.63635	-1.31	-4.41441
	-1.3082	-4.56352	-1.3106	-4.44215
	-1.3086	-4.66756	-1.3119	-4.42481
	-1.31	-4.79933	-1.3129	-4.38667
	-1.3119	-4.78546	-1.3137	-4.3832
	-1.312	-4.71957	-1.3149	-4.3832
	-1.3121	-4.67449	-1.316	-4.38667
	-1.3132	-4.65368	-1.3169	-4.3936
	-1.3141	-4.73691	-1.3178	-4.40401
	-1.3151	-4.79239	-1.3188	-4.41094
	-1.3163	-4.78892	-1.3195	-4.44562
	-1.3178	-4.86521	-1.321	-4.44562
	-1.3205	-4.86522	-1.322	-4.41094
	-1.3229	-4.76465	-1.323	-4.39707
	-1.3229	-4.65715	-1.3238	-4.39707
	-1.3229	-4.59127	-1.3248	-4.41094
	-1.323	-4.61554	-1.3258	-4.43175
	-1.3232	-4.77852	-1.3268	-4.45949
	-1.3241	-4.91376	-1.328	-4.46296
	-1.3265	-4.9311	-1.3292	-4.46643
	-1.3283	-4.84094	-1.3298	-4.45602
	-1.3287	-4.74037	-1.3307	-4.46296
	-1.3293	-4.67795	-1.3317	-4.45603
	-1.3303	-4.68489	-1.3333	-4.46643
	-1.3309	-4.77505	-1.3341	-4.46296
	-1.3316	-4.80626	-1.3349	-4.44562
	-1.3325	-4.75771	-1.336	-4.43869
	-1.3326	-4.834	-1.3366	-4.47336
	-1.3339	-4.91723	-1.3379	-4.48724
	-1.3375	-4.89642	-1.3391	-4.47336
	-1.3378	-4.8028	-1.3394	-4.48723
	-1.3378	-4.62941	-1.341	-4.50457
	-1.3381	-4.69183	-1.3426	-4.49417
	-1.3391	-4.99352	-1.3431	-4.47336
	-1.346	-5.10102	-1.3439	-4.47336
	-1.3466	-4.96231	-1.3446	-4.46989
	-1.3466	-4.71957	-1.3462	-4.48723
	-1.3466	-4.52538	-1.3471	-4.51844
	-1.3466	-4.63288	-1.348	-4.50804
	-1.3466	-4.84788	-1.3491	-4.49417
	-1.3466	-4.9207	-1.35	-4.48724
	-1.3466	-4.88949	-1.3508	-4.51151
	-1.3466	-4.87215	-1.3516	-4.51151
	-1.347	-4.93804	-1.3528	-4.51151
	-1.3486	-5.01779	-1.3538	-4.54272
	-1.3506	-5.05247	-1.3549	-4.53578
	-1.3535	-4.95537	-1.3561	-4.52191
	-1.3543	-4.80626	-1.3569	-4.53925
	-1.3546	-4.75424	-1.3581	-4.51151
	-1.3556	-4.79933	-1.3589	-4.5011
	-1.3568	-4.89295	-1.3598	-4.54618
	-1.3579	-4.95538	-1.3608	-4.51497
	-1.3587	-4.9311	-1.3618	-4.52537
	-1.36	-4.90683	-1.3621	-4.56352
	-1.3614	-4.92417	-1.3635	-4.57392
	-1.3628	-4.91376	-1.365	-4.58779
	-1.3637	-4.88255	-1.3662	-4.59126
	-1.3642	-4.85481	-1.3668	-4.53925
	-1.3648	-4.85828	-1.3676	-4.54965
	-1.3657	-4.97271	-1.3685	-4.62941
	-1.3674	-5.10102	-1.371	-4.63634
	-1.3719	-5.09061	-1.3717	-4.55658
	-1.3727	-4.9415	-1.3718	-4.53925
	-1.3727	-4.78892	-1.3723	-4.56005
	-1.3727	-4.71957	-1.3747	-4.5878
	-1.3727	-4.80279	-1.3749	-4.59473
	-1.3727	-4.91376	-1.3751	-4.61207
	-1.3727	-4.95884	-1.3758	-4.63635
	-1.3728	-5.00739	-1.3796	-4.66756
	-1.3742	-5.04554	-1.3798	-4.62941
	-1.3765	-5.04554	-1.38	-4.52884
	-1.3772	-4.98659	-1.3806	-4.45255
	-1.3781	-4.9311	-1.3809	-4.55658
	-1.3791	-4.92416	-1.383	-4.65368
	-1.3815	-4.96578	-1.3838	-4.61901
	-1.382	-4.95537	-1.3839	-4.62941
	-1.3824	-4.93803	-1.386	-4.62248
	-1.3834	-4.94497	-1.3877	-4.5774
	-1.3847	-4.98658	-1.3877	-4.58086
	-1.3859	-5.05594	-1.3878	-4.53925
	-1.3874	-5.02126	-1.3888	-4.48029
	-1.389	-5.09062	-1.3894	-4.70916
	-1.3893	-4.89296	-1.3915	-4.84094
	-1.3897	-4.75078	-1.3952	-4.76118
	-1.3904	-4.86868	-1.3954	-4.61901
	-1.3917	-5.09408	-1.3954	-4.46643
	-1.3932	-5.19118	-1.3954	-4.40747
	-1.3948	-5.28481	-1.3955	-4.57739
	-1.3964	-5.0386	-1.3965	-4.77852
	-1.397	-4.80279	-1.3983	-4.8236
	-1.3975	-4.85481	-1.4002	-4.72304
	-1.3982	-5.00739	-1.4002	-4.58086
	-1.3992	-5.08021	-1.4002	-4.65715
	-1.4003	-5.08021	-1.4022	-4.76118
	-1.4017	-5.14956	-1.4063	-4.80279
	-1.4025	-5.10102	-1.4064	-4.69529
	-1.4031	-4.97618	-1.4064	-4.53231
	-1.4039	-4.94497	-1.4065	-4.4803
	-1.4049	-5.05247	-1.4075	-4.63635
	-1.4067	-5.10796	-1.4084	-4.79586
	-1.4093	-5.14263	-1.4098	-4.78892
	-1.4099	-5.1253	-1.4111	-4.7161
	-1.41	-5.00739	-1.4123	-4.64328
	-1.4103	-4.94844	-1.4135	-4.60513
	-1.4109	-5.03166	-1.4137	-4.58086
	-1.4123	-5.12182	-1.4138	-4.68489
	-1.4142	-5.13569	-1.4154	-4.75078
	-1.4149	-5.11489	-1.418	-4.76118
	-1.4153	-5.09408	-1.4182	-4.68143
	-1.4159	-5.06634	-1.4185	-4.65368
	-1.4169	-5.08715	-1.4192	-4.67102
	-1.418	-5.16344	-1.4214	-4.76465
	-1.4194	-5.15303	-1.4226	-4.79239
	-1.4206	-5.06287	-1.4236	-4.71263
	-1.4213	-5.0282	-1.4241	-4.61207
	-1.4222	-5.07328	-1.4249	-4.62594
	-1.4229	-5.11836	-1.4256	-4.67102
	-1.4242	-5.11142	-1.4262	-4.72997
	-1.4249	-5.1461	-1.4274	-4.78546
	-1.426	-5.17384	-1.4293	-4.77505
	-1.4287	-5.1565	-1.4307	-4.74037
	-1.4291	-5.14263	-1.4313	-4.72304
	-1.4293	-5.08021	-1.4321	-4.72997
	-1.4297	-5.06981	-1.4341	-4.72997
	-1.431	-5.18078	-1.4348	-4.75425
	-1.4329	-5.22586	-1.4352	-4.75425
	-1.4333	-5.14263	-1.4362	-4.69183
	-1.4335	-5.09062	-1.4366	-4.69529
	-1.434	-5.1565	-1.4369	-4.79586
	-1.4368	-5.2536	-1.4389	-4.82013
	-1.4387	-5.264	-1.4404	-4.79933
	-1.4393	-5.17037	-1.4408	-4.78199
	-1.4397	-5.0594	-1.4416	-4.74384
	-1.4403	-5.06634	-1.4432	-4.72304
	-1.4415	-5.17731	-1.4443	-4.72997
	-1.4425	-5.21198	-1.4445	-4.73344
	-1.443	-5.22932	-1.4452	-4.73344
	-1.444	-5.22239	-1.4471	-4.8236
	-1.4457	-5.18771	-1.4488	-4.88602
	-1.4462	-5.20505	-1.4509	-4.84094
	-1.4473	-5.21892	-1.451	-4.7057
	-1.4489	-5.21199	-1.4512	-4.67102
	-1.4499	-5.22239	-1.4514	-4.72997
	-1.4509	-5.17384	-1.4531	-4.84094
	-1.4513	-5.12876	-1.4539	-4.84788
	-1.4521	-5.18078	-1.4541	-4.80626
	-1.4533	-5.22932	-1.4547	-4.78199
	-1.4544	-5.25013	-1.4561	-4.86175
	-1.4549	-5.2432	-1.4581	-4.93457
	-1.456	-5.18771	-1.4601	-4.85828
	-1.4566	-5.22586	-1.4601	-4.71957
	-1.4578	-5.29521	-1.4602	-4.67102
	-1.4597	-5.27787	-1.4608	-4.78545
	-1.4604	-5.2432	-1.4618	-4.95884
	-1.4611	-5.21545	-1.4649	-5.00739
	-1.4624	-5.18078	-1.4662	-4.87561
	-1.463	-5.21892	-1.4665	-4.75425
	-1.4638	-5.28481	-1.467	-4.73344
	-1.4651	-5.33683	-1.4678	-4.80626
	-1.4666	-5.3507	-1.469	-4.89989
	-1.4681	-5.30562	-1.4703	-4.91723
	-1.4684	-5.2432	-1.4712	-4.85828
	-1.469	-5.25707	-1.4719	-4.82013
	-1.4707	-5.29868	-1.4726	-4.83747
	-1.4725	-5.30561	-1.4739	-4.89296
	-1.4727	-5.27787	-1.4755	-4.91376
	-1.4731	-5.2536	-1.4765	-4.86175
	-1.4741	-5.2432	-1.477	-4.8236
	-1.4754	-5.31949	-1.4777	-4.81667
	-1.4761	-5.39578	-1.4786	-4.85828
	-1.4778	-5.36804	-1.4796	-4.94844
	-1.4789	-5.32296	-1.4809	-4.98312
	-1.4795	-5.29521	-1.4831	-4.9207
	-1.4802	-5.28481	-1.4841	-4.84094
	-1.4813	-5.29868	-1.4844	-4.78546
	-1.4822	-5.32296	-1.4848	-4.78546
	-1.4829	-5.35763	-1.4856	-4.84094
	-1.4841	-5.38537	-1.4866	-4.93457
	-1.4853	-5.3611	-1.4881	-4.94844
	-1.4866	-5.3715	-1.4892	-4.90683
	-1.4872	-5.3611	-1.4899	-4.88949
	-1.4892	-5.28481	-1.4913	-4.88949
	-1.4894	-5.31602	-1.4928	-4.87562
	-1.4897	-5.40618	-1.4935	-4.87909
	-1.493	-5.39577	-1.4941	-4.86868
	-1.4935	-5.34722	-1.4951	-4.88949
	-1.4935	-5.30908	-1.4963	-4.90336
	-1.4936	-5.22239	-1.497	-4.89643
	-1.494	-5.31602	-1.4974	-4.89296
	-1.495	-5.50328	-1.4981	-4.91723
	-1.4982	-5.53795	-1.4995	-4.96924
	-1.4997	-5.43392	-1.5013	-4.98658
	-1.5001	-5.31948	-1.5021	-4.93804
	-1.5003	-5.21545	-1.5029	-4.88602
	-1.501	-5.29521	-1.5039	-4.87909
	-1.5017	-5.479	-1.5048	-4.9103
	-1.5034	-5.51368	-1.5059	-4.95538
	-1.5046	-5.46166	-1.5069	-4.95885
	-1.5048	-5.43392	-1.5078	-4.95191
	-1.5068	-5.38537	-1.5088	-4.95191
	-1.508	-5.35763	-1.5098	-4.95191
	-1.5082	-5.42005	-1.5113	-4.95885
	-1.5092	-5.41311	-1.5124	-4.94151
	-1.5109	-5.38191	-1.5133	-4.92417
	-1.5112	-5.39925	-1.5142	-4.93804
	-1.5116	-5.38884	-1.5153	-4.95884
	-1.5124	-5.3611	-1.5166	-4.95538
	-1.5132	-5.49634	-1.5175	-4.95191
	-1.5151	-5.58997	-1.518	-4.93457
	-1.5184	-5.53795	-1.5187	-4.95884
	-1.5188	-5.42699	-1.5197	-5.01779
	-1.5189	-5.31602	-1.5211	-5.049
	-1.5191	-5.30908	-1.5226	-5.02819
	-1.5201	-5.47553	-1.5234	-4.97965
	-1.5221	-5.57956	-1.5243	-4.95884
	-1.5233	-5.54142	-1.5253	-4.95885
	-1.5238	-5.51715	-1.5262	-4.98658
	-1.5253	-5.46166	-1.5273	-4.99352
	-1.527	-5.43045	-1.5284	-4.97965
	-1.5272	-5.40965	-1.5291	-4.96925
	-1.5276	-5.42005	-1.5299	-4.98658
	-1.5286	-5.40618	-1.5311	-5.00045
	-1.5295	-5.48594	-1.5325	-5.01779
	-1.5303	-5.52755	-1.5338	-5.00045
	-1.5315	-5.51367	-1.5341	-4.97965
	-1.5324	-5.45472	-1.5349	-4.97965
	-1.5332	-5.48593	-1.5358	-4.98658
	-1.5342	-5.50674	-1.5367	-5.0386
	-1.5358	-5.53101	-1.5378	-5.04206
	-1.5367	-5.52061	-1.5388	-5.0282
	-1.5374	-5.50674	-1.5398	-5.01432
	-1.5386	-5.48246	-1.541	-5.01086
	-1.5395	-5.51021	-1.5423	-5.06287
	-1.5408	-5.52061	-1.5445	-5.09061
	-1.5416	-5.51367	-1.5457	-5.03166
	-1.5424	-5.52061	-1.5458	-4.98658
	-1.5434	-5.53448	-1.5461	-4.91376
	-1.5446	-5.54835	-1.5461	-4.96578
	-1.5456	-5.56222	-1.5464	-5.19465
	-1.5464	-5.54488	-1.5502	-5.26053
	-1.5473	-5.52755	-1.5519	-5.15304
	-1.5486	-5.52755	-1.5521	-5.00046
	-1.5492	-5.53101	-1.5522	-4.86175
	-1.5502	-5.56916	-1.5525	-4.91029
	-1.5516	-5.61771	-1.5536	-5.11489
	-1.5528	-5.60731	-1.555	-5.20505
	-1.5538	-5.5865	-1.5567	-5.15303
	-1.5545	-5.57956	-1.5577	-5.05594
	-1.5555	-5.5865	-1.5585	-5.01086
	-1.5567	-5.60731	-1.5592	-4.99699
	-1.5576	-5.61077	-1.56	-5.04553
	-1.5585	-5.56569	-1.5608	-5.11489
	-1.5594	-5.56569	-1.5622	-5.12529
	-1.5601	-5.5969	-1.5635	-5.10102
	-1.5616	-5.62811	-1.5644	-5.09061
	-1.5619	-5.63505	-1.5652	-5.05593
	-1.5632	-5.61077	-1.5662	-5.0594
	-1.5646	-5.61077	-1.5673	-5.09408
	-1.5654	-5.63505	-1.5682	-5.09755
	-1.5669	-5.62811	-1.5689	-5.10102
	-1.5679	-5.5969	-1.5697	-5.12182
	-1.5686	-5.54489	-1.5706	-5.1461
	-1.5692	-5.5969	-1.5714	-5.17384
	-1.5697	-5.66625	-1.5729	-5.17384
	-1.5722	-5.69746	-1.5747	-5.1461
	-1.5727	-5.65932	-1.5756	-5.12182
	-1.5738	-5.60037	-1.5763	-5.10102
	-1.5742	-5.56916	-1.5772	-5.09061
	-1.5756	-5.65932	-1.5783	-5.08368
	-1.5765	-5.67666	-1.579	-5.11836
	-1.5776	-5.67319	-1.5802	-5.13223
	-1.5781	-5.63505	-1.5811	-5.14263
	-1.5796	-5.65585	-1.5816	-5.18078
	-1.5802	-5.66626	-1.583	-5.18424
	-1.582	-5.65932	-1.5846	-5.1461
	-1.5822	-5.64198	-1.5852	-5.15303
	-1.5836	-5.64545	-1.5863	-5.13569
	-1.5845	-5.65585	-1.5872	-5.13223
	-1.5852	-5.7044	-1.588	-5.17384
	-1.5863	-5.69747	-1.5892	-5.1669
	-1.5874	-5.67319	-1.5903	-5.14263
	-1.5887	-5.66626	-1.591	-5.1565
	-1.589	-5.70094	-1.5924	-5.18424
	-1.5904	-5.72868	-1.5938	-5.17037
	-1.5919	-5.71827	-1.5945	-5.13916
	-1.5928	-5.70094	-1.5951	-5.12182
	-1.5936	-5.66973	-1.596	-5.11836
	-1.5942	-5.63505	-1.5971	-5.15303
	-1.595	-5.72868	-1.5978	-5.18771
	-1.5961	-5.76335	-1.5989	-5.19118
	-1.5977	-5.74601	-1.6002	-5.20158
	-1.5984	-5.73214	-1.6014	-5.20505
	-1.5992	-5.70093	-1.6022	-5.18771
	-1.6001	-5.70787	-1.6028	-5.18078
	-1.6011	-5.77723	-1.6039	-5.18424
	-1.6025	-5.79803	-1.6054	-5.20505
	-1.604	-5.75989	-1.6065	-5.20505
	-1.6048	-5.69747	-1.6073	-5.18424
	-1.605	-5.69747	-1.608	-5.17384
	-1.6059	-5.72174	-1.6088	-5.19118
	-1.6073	-5.76335	-1.61	-5.23626
	-1.6081	-5.82924	-1.6113	-5.2536
	-1.61	-5.83965	-1.6123	-5.21199
	-1.6114	-5.77029	-1.613	-5.19118
	-1.6121	-5.72521	-1.6137	-5.21545
	-1.6123	-5.66973	-1.6153	-5.22239
	-1.6126	-5.73561	-1.6164	-5.25013
	-1.6136	-5.84311	-1.6171	-5.23626
	-1.616	-5.87432	-1.6186	-5.21199
	-1.6164	-5.82924	-1.6193	-5.20158
	-1.6171	-5.76335	-1.6203	-5.22932
	-1.6183	-5.71828	-1.6215	-5.23973
	-1.6195	-5.78763	-1.6223	-5.23973
	-1.6208	-5.82231	-1.6234	-5.22239
	-1.6221	-5.76682	-1.6241	-5.20505
	-1.6224	-5.77723	-1.6249	-5.2432
	-1.6229	-5.80843	-1.6262	-5.28134
	-1.6249	-5.80844	-1.6279	-5.29521
	-1.6251	-5.87085	-1.6285	-5.24666
	-1.6259	-5.87779	-1.6289	-5.21545
	-1.6279	-5.83618	-1.6294	-5.21199
	-1.6285	-5.79803	-1.6304	-5.30562
	-1.629	-5.85005	-1.6321	-5.34723
	-1.6304	-5.87086	-1.6334	-5.31255
	-1.6332	-5.86739	-1.6344	-5.25707
	-1.6335	-5.82577	-1.6351	-5.22932
	-1.6337	-5.76335	-1.636	-5.24666
	-1.634	-5.77376	-1.637	-5.30908
	-1.635	-5.88819	-1.6381	-5.33683
	-1.6372	-5.93674	-1.6396	-5.31255
	-1.6376	-5.909	-1.6408	-5.28481
	-1.6384	-5.86739	-1.6415	-5.27094
	-1.6399	-5.81537	-1.6427	-5.27787
	-1.6403	-5.85698	-1.6437	-5.27441
	-1.6409	-5.89166	-1.6445	-5.29175
	-1.6423	-5.92287	-1.6454	-5.29868
	-1.644	-5.92633	-1.6463	-5.29521
	-1.6451	-5.88819	-1.6473	-5.30562
	-1.6455	-5.81884	-1.6481	-5.32296
	-1.646	-5.82924	-1.6491	-5.31602
	-1.647	-5.92634	-1.6501	-5.31602
	-1.6495	-5.99916	-1.6511	-5.31602
	-1.6501	-5.94021	-1.6521	-5.31602
	-1.6503	-5.91247	-1.6533	-5.30908
	-1.6511	-5.87779	-1.654	-5.31949
	-1.6531	-5.87085	-1.655	-5.34723
	-1.6534	-5.94714	-1.6563	-5.36804
	-1.654	-5.97142	-1.6578	-5.3507
	-1.6561	-5.94021	-1.6585	-5.32642
	-1.6572	-5.93327	-1.6594	-5.28828
	-1.6578	-5.89166	-1.6603	-5.29868
	-1.6581	-5.84658	-1.661	-5.31949
	-1.6588	-5.9298	-1.6621	-5.35763
	-1.6605	-5.99222	-1.6632	-5.35763
	-1.6622	-5.97835	-1.6644	-5.34376
	-1.6624	-5.90553	-1.6654	-5.34029
	-1.6631	-5.89166	-1.6664	-5.34723
	-1.6642	-5.9298	-1.6673	-5.32642
	-1.6655	-5.96795	-1.6681	-5.34723
	-1.6662	-5.98529	-1.6691	-5.34029
	-1.6666	-6.04771	-1.67	-5.33683
	-1.6702	-6.05118	-1.6709	-5.35417
	-1.672	-5.98182	-1.6719	-5.38537
	-1.672	-5.89513	-1.673	-5.41312
	-1.672	-5.79109	-1.6751	-5.40618
	-1.672	-5.80496	-1.6761	-5.35763
	-1.6722	-5.99569	-1.6765	-5.32295
	-1.6731	-6.17254	-1.6772	-5.31949
	-1.6756	-6.16561	-1.6781	-5.38537
	-1.6777	-6.05465	-1.6791	-5.43392
	-1.678	-5.92287	-1.6802	-5.38884
	-1.6787	-5.84311	-1.6808	-5.40618
	-1.6795	-5.88472	-1.6818	-5.43045
	-1.6802	-5.99916	-1.6845	-5.39924
	-1.6816	-6.04424	-1.6848	-5.36803
	-1.682	-6.03383	-1.6851	-5.33682
	-1.6829	-6.0165	-1.6861	-5.30561
	-1.6843	-5.99569	-1.6869	-5.3923
	-1.6851	-6.01996	-1.6881	-5.46513
	-1.6856	-6.01996	-1.6895	-5.45126
	-1.6871	-6.01996	-1.6904	-5.42005
	-1.6879	-6.08932	-1.6917	-5.38884
	-1.6903	-6.11706	-1.6924	-5.33683
	-1.6924	-6.04077	-1.6926	-5.3507
	-1.6927	-5.97835	-1.6936	-5.41311
	-1.6929	-5.94714	-1.6952	-5.43739
	-1.6938	-5.97835	-1.6964	-5.45473
	-1.6947	-6.07892	-1.697	-5.42699
	-1.6958	-6.08585	-1.6979	-5.37844
	-1.6961	-6.06851	-1.699	-5.39578
	-1.6967	-6.08932	-1.7003	-5.43392
	-1.699	-6.05811	-1.7012	-5.43739
	-1.6994	-6.04077	-1.7024	-5.45819
	-1.6997	-6.11359	-1.7042	-5.42698
	-1.7017	-6.11012	-1.705	-5.39924
	-1.7039	-6.09278	-1.7056	-5.39924
	-1.704	-6.06504	-1.7064	-5.39578
	-1.7047	-6.03383	-1.7073	-5.42005
	-1.7059	-6.0373	-1.7083	-5.46513
	-1.7073	-6.11706	-1.7092	-5.46859
	-1.7078	-6.14827	-1.71	-5.46859
	-1.7084	-6.12053	-1.7109	-5.45126
	-1.7094	-6.06851	-1.7119	-5.43392
	-1.7103	-6.1344	-1.7125	-5.44779
	-1.7115	-6.16908	-1.7137	-5.45472
	-1.7135	-6.11706	-1.7152	-5.4998
	-1.7136	-6.09626	-1.7169	-5.49634
	-1.7142	-6.09279	-1.7181	-5.44432
	-1.7157	-6.11359	-1.7186	-5.39924
	-1.7166	-6.16561	-1.7193	-5.40965
	-1.7176	-6.14134	-1.72	-5.44432
	-1.7182	-6.11013	-1.7213	-5.51021
	-1.7192	-6.12747	-1.7222	-5.52061
	-1.7212	-6.15521	-1.7235	-5.48247
	-1.7219	-6.16908	-1.7245	-5.43739
	-1.7227	-6.13093	-1.7252	-5.42698
	-1.7231	-6.11013	-1.726	-5.4686
	-1.7247	-6.13093	-1.7269	-5.55182
	-1.7259	-6.15521	-1.729	-5.57263
	-1.7268	-6.15868	-1.7307	-5.49287
	-1.7275	-6.1344	-1.7308	-5.42352
	-1.7282	-6.1448	-1.7313	-5.42005
	-1.7294	-6.18295	-1.7323	-5.45126
	-1.7307	-6.17948	-1.7335	-5.51714
	-1.7315	-6.17255	-1.734	-5.52408
	-1.7323	-6.16214	-1.7346	-5.50327
	-1.7337	-6.14134	-1.7355	-5.52755
	-1.7345	-6.14481	-1.7365	-5.58303
	-1.7352	-6.21069	-1.7379	-5.58997
	-1.7369	-6.2419	-1.7395	-5.52408
	-1.7392	-6.20722	-1.7403	-5.47206
	-1.7395	-6.15521	-1.7411	-5.46513
	-1.7399	-6.11013	-1.7423	-5.479
	-1.7405	-6.09626	-1.7432	-5.48247
	-1.7415	-6.20029	-1.7442	-5.52061
	-1.7423	-6.26618	-1.7452	-5.4998
	-1.7437	-6.25924	-1.7464	-5.51367
	-1.7449	-6.20376	-1.7469	-5.51714
	-1.7457	-6.17255	-1.7482	-5.50327
	-1.7464	-6.13787	-1.749	-5.50327
	-1.747	-6.18642	-1.7499	-5.52755
	-1.7476	-6.27658	-1.7514	-5.56916
	-1.7505	-6.30432	-1.7526	-5.63158
	-1.7512	-6.23149	-1.7557	-5.56569
	-1.7515	-6.16214	-1.7563	-5.46513
	-1.7517	-6.13787	-1.7564	-5.40271
	-1.7526	-6.20029	-1.7564	-5.39578
	-1.7538	-6.35633	-1.7567	-5.50674
	-1.7558	-6.38407	-1.7576	-5.64198
	-1.7576	-6.29738	-1.7589	-5.65239
	-1.7579	-6.18642	-1.76	-5.62464
	-1.7585	-6.18642	-1.7607	-5.60037
	-1.7592	-6.20376	-1.7628	-5.57956
	-1.761	-6.28351	-1.7639	-5.53102
	-1.7614	-6.30779	-1.7648	-5.48594
	-1.7631	-6.28352	-1.7652	-5.48247
	-1.7638	-6.25924	-1.7663	-5.52061
	-1.7647	-6.28351	-1.7673	-5.60037
	-1.7665	-6.28005	-1.7683	-5.63505
	-1.7667	-6.28698	-1.7695	-5.60037
	-1.7675	-6.29738	-1.7706	-5.55182
	-1.7684	-6.29738	-1.7715	-5.52408
	-1.7691	-6.34246	-1.7722	-5.54142
	-1.7704	-6.3702	-1.773	-5.57956
	-1.772	-6.35633	-1.7741	-5.60037
	-1.7729	-6.33206	-1.7754	-5.63505
	-1.7739	-6.27658	-1.7758	-5.65932
	-1.7743	-6.25577	-1.7778	-5.61771
	-1.7748	-6.38408	-1.7785	-5.57263
	-1.778	-6.43956	-1.7789	-5.50327
	-1.7797	-6.37367	-1.7789	-5.45472
	-1.7797	-6.26617	-1.779	-5.60384
	-1.7798	-6.18295	-1.78	-5.90553
	-1.7802	-6.2419	-1.7877	-5.95408
	-1.7819	-6.41182	-1.7894	-5.73214
	-1.7829	-6.44996	-1.7894	-5.43738
	-1.7835	-6.41528	-1.7894	-5.23626
	-1.7845	-6.3494	-1.7894	-5.30214
	-1.7856	-6.31819	-1.7894	-5.5865
	-1.7865	-6.34593	-1.7894	-5.70787
	-1.7874	-6.35286	-1.7894	-5.67666
	-1.7888	-6.32165	-1.7894	-5.63158
	-1.7895	-6.33899	-1.7894	-5.5761
	-1.7903	-6.3598	-1.7894	-5.56916
	-1.7918	-6.39101	-1.7895	-5.86392
	-1.7929	-6.40141	-1.7943	-5.99916
	-1.7938	-6.37714	-1.8001	-5.85351
	-1.7946	-6.38061	-1.8001	-5.5761
	-1.7955	-6.3806	-1.8001	-5.30908
	-1.7969	-6.3702	-1.8001	-5.23279
	-1.7974	-6.35286	-1.8001	-5.52755
	-1.7978	-6.42222	-1.8001	-5.70787
	-1.7994	-6.48117	-1.8001	-5.73561
	-1.8022	-6.4673	-1.8006	-5.76335
	-1.8023	-6.38408	-1.8028	-5.80497
	-1.8023	-6.36327	-1.8054	-5.77029
	-1.8037	-6.34246	-1.8065	-5.69747
	-1.8054	-6.41528	-1.8076	-5.5865
	-1.8058	-6.44996	-1.8084	-5.56222
	-1.8067	-6.40488	-1.8091	-5.62464
	-1.8076	-6.36673	-1.8102	-5.68706
	-1.8086	-6.42569	-1.8111	-5.71481
	-1.8096	-6.48811	-1.8126	-5.72174
	-1.8108	-6.48117	-1.8143	-5.65585
	-1.8121	-6.42222	-1.8147	-5.63505
	-1.8127	-6.42222	-1.8154	-5.61424
	-1.8134	-6.44303	-1.8162	-5.63158
	-1.8148	-6.45343	-1.8172	-5.68706
	-1.8158	-6.49157	-1.8183	-5.71134
	-1.8164	-6.46383	-1.8191	-5.71827
	-1.8171	-6.41182	-1.8201	-5.70787
	-1.8174	-6.47077	-1.8215	-5.66626
	-1.8183	-6.56093	-1.822	-5.65585
	-1.8212	-6.54706	-1.8228	-5.62465
	-1.8222	-6.47771	-1.8235	-5.67319
	-1.8223	-6.43263	-1.8245	-5.75295
	-1.8233	-6.41182	-1.8269	-5.73214
	-1.8252	-6.48464	-1.8271	-5.69053
	-1.8263	-6.52625	-1.8276	-5.7148
	-1.827	-6.46037	-1.8295	-5.71827
	-1.8273	-6.48117	-1.8319	-5.73908
	-1.8288	-6.55746	-1.8322	-5.70093
	-1.8315	-6.55746	-1.8326	-5.64198
	-1.8315	-6.51932	-1.8334	-5.65586
	-1.8319	-6.43609	-1.8343	-5.72174
	-1.8323	-6.39448	-1.8351	-5.78416
	-1.8335	-6.50545	-1.8361	-5.75642
	-1.8347	-6.5748	-1.8373	-5.71134
	-1.8356	-6.5748	-1.8381	-5.77376
	-1.8368	-6.52972	-1.8405	-5.8015
	-1.8377	-6.50545	-1.8419	-5.7148
	-1.8385	-6.51932	-1.842	-5.63851
	-1.8398	-6.54012	-1.8421	-5.57609
	-1.8407	-6.54359	-1.8425	-5.63852
	-1.8418	-6.56093	-1.8435	-5.83271
	-1.8429	-6.55399	-1.8458	-5.90553
	-1.8443	-6.55399	-1.8478	-5.81537
	-1.8451	-6.55399	-1.8483	-5.68359
	-1.8459	-6.54706	-1.8487	-5.63158
	-1.8466	-6.55746	-1.8492	-5.69053
	-1.8472	-6.58521	-1.8508	-5.78069
	-1.8488	-6.59908	-1.8518	-5.7911
	-1.85	-6.59908	-1.8524	-5.75989
	-1.8509	-6.58521	-1.8533	-5.73561
	-1.8522	-6.55746	-1.8547	-5.76682
	-1.8532	-6.54012	-1.8556	-5.77723
	-1.8538	-6.55746	-1.8566	-5.7807
	-1.8546	-6.57827	-1.8575	-5.75295
	-1.8557	-6.60948	-1.8585	-5.74949
	-1.8568	-6.61295	-1.8593	-5.75642
	-1.8577	-6.61988	-1.8603	-5.7807
	-1.8585	-6.58521	-1.8612	-5.76682
	-1.8599	-6.60254	-1.8628	-5.77723
	-1.8606	-6.60948	-1.8636	-5.76682
	-1.8622	-6.60601	-1.8644	-5.77376
	-1.8626	-6.59214	-1.8654	-5.75989
	-1.8634	-6.59214	-1.8664	-5.78763
	-1.8645	-6.60601	-1.8673	-5.79457
	-1.8658	-6.63375	-1.8683	-5.77376
	-1.8666	-6.62335	-1.8689	-5.78069
	-1.8673	-6.64416	-1.8702	-5.81537
	-1.8686	-6.66496	-1.8717	-5.81537
	-1.8704	-6.65456	-1.873	-5.81884
	-1.8714	-6.63722	-1.8737	-5.78763
	-1.8718	-6.60601	-1.8744	-5.75295
	-1.8728	-6.59908	-1.8753	-5.77029
	-1.874	-6.63375	-1.8762	-5.8015
	-1.8751	-6.67884	-1.8771	-5.82924
	-1.876	-6.67884	-1.8782	-5.82231
	-1.8767	-6.65109	-1.8791	-5.78416
	-1.8772	-6.6823	-1.8795	-5.83965
	-1.879	-6.71004	-1.8816	-5.87779
	-1.8801	-6.67883	-1.884	-5.85005
	-1.8808	-6.65109	-1.8841	-5.78069
	-1.8817	-6.61295	-1.8844	-5.72521
	-1.8826	-6.63375	-1.8851	-5.70787
	-1.8838	-6.6823	-1.8859	-5.81537
	-1.8851	-6.69617	-1.8869	-5.89166
	-1.886	-6.68924	-1.8884	-5.89513
	-1.8868	-6.65456	-1.8892	-5.85005
	-1.8877	-6.62682	-1.8908	-5.83618
	-1.8883	-6.69271	-1.8919	-5.80844
	-1.8897	-6.72738	-1.8925	-5.79804
	-1.891	-6.73779	-1.8931	-5.8119
	-1.8919	-6.74819	-1.8941	-5.81884
	-1.8929	-6.72045	-1.8951	-5.85005
	-1.8939	-6.68577	-1.8961	-5.87432
	-1.8947	-6.68577	-1.8971	-5.85352
	-1.8954	-6.72045	-1.8979	-5.84311
	-1.8966	-6.75512	-1.899	-5.86738
	-1.8983	-6.72738	-1.9005	-5.87085
	-1.899	-6.68577	-1.902	-5.86045
	-1.8994	-6.68577	-1.9026	-5.82231
	-1.9005	-6.68924	-1.9034	-5.81884
	-1.9016	-6.75859	-1.9044	-5.85005
	-1.9028	-6.79327	-1.9055	-5.88472
	-1.9041	-6.77593	-1.9065	-5.89859
	-1.9053	-6.73085	-1.9073	-5.85352
	-1.9061	-6.73085	-1.9082	-5.84311
	-1.9068	-6.74472	-1.9094	-5.86739
	-1.9079	-6.74819	-1.911	-5.85698
	-1.9087	-6.74125	-1.9115	-5.84311
	-1.9097	-6.75512	-1.9123	-5.85698
	-1.9106	-6.75165	-1.9134	-5.87432
	-1.9117	-6.76205	-1.9153	-5.88819
	-1.9127	-6.78633	-1.9155	-5.87779
	-1.9144	-6.76899	-1.9159	-5.88819
	-1.9154	-6.74125	-1.917	-5.88126
	-1.9159	-6.72045	-1.9181	-5.89859
	-1.9167	-6.72391	-1.9189	-5.91246
	-1.9178	-6.78286	-1.92	-5.98182
	-1.9186	-6.83488	-1.9226	-5.98529
	-1.9201	-6.85568	-1.9256	-5.92287
	-1.9208	-6.81407	-1.9256	-5.79456
	-1.9219	-6.75165	-1.9256	-5.70093
	-1.9227	-6.74125	-1.9256	-5.67666
	-1.9237	-6.80714	-1.9256	-5.86392
	-1.9251	-6.86262	-1.9266	-6.03383
	-1.926	-6.88343	-1.9288	-6.03383
	-1.9268	-6.85568	-1.9299	-5.96795
	-1.9278	-6.83488	-1.9305	-5.88819
	-1.9289	-6.83834	-1.9314	-5.83618
	-1.9301	-6.85915	-1.9324	-5.87432
	-1.9307	-6.87302	-1.9336	-5.9402
	-1.9318	-6.85568	-1.9345	-5.96101
	-1.9331	-6.83834	-1.9356	-5.94367
	-1.9339	-6.83834	-1.9365	-5.9298
	-1.9347	-6.85568	-1.9374	-5.94367
	-1.9357	-6.86609	-1.9385	-5.95408
	-1.9369	-6.86956	-1.9394	-5.91593
	-1.9377	-6.86609	-1.9402	-5.96101
	-1.939	-6.84875	-1.9415	-5.96448
	-1.9399	-6.84181	-1.943	-5.95754
	-1.9408	-6.87649	-1.9435	-5.96448
	-1.942	-6.88343	-1.9445	-5.95408
	-1.9429	-6.89383	-1.9456	-5.92633
	-1.944	-6.9077	-1.9465	-5.97488
	-1.9449	-6.88689	-1.9475	-5.96795
	-1.9457	-6.89383	-1.9486	-5.95754
	-1.9468	-6.89036	-1.9494	-5.9298
	-1.948	-6.88343	-1.9504	-5.9402
	-1.9489	-6.87996	-1.951	-5.96448
	-1.9501	-6.86609	-1.9526	-5.97141
	-1.9507	-6.87302	-1.9534	-5.96795
	-1.9515	-6.9077	-1.9548	-5.95408
	-1.9532	-6.90077	-1.9559	-5.92287
	-1.9541	-6.92157	-1.9566	-5.93674
	-1.9548	-6.90077	-1.9573	-5.95061
	-1.9559	-6.86262	-1.9583	-5.95061
	-1.9565	-6.88689	-1.9587	-6.0373
	-1.9575	-6.93544	-1.9606	-6.06851
	-1.9588	-6.95972	-1.9627	-6.01996
	-1.9599	-6.95972	-1.9629	-5.94021
	-1.9608	-6.92157	-1.9635	-5.89166
	-1.9617	-6.90077	-1.9645	-5.86045
	-1.9627	-6.91464	-1.965	-5.97142
	-1.9638	-6.96319	-1.9663	-6.05117
	-1.965	-6.99093	-1.968	-6.01996
	-1.9661	-6.96665	-1.9686	-5.98875
	-1.9672	-6.94585	-1.9693	-5.99916
	-1.9679	-6.94585	-1.9706	-5.97488
	-1.9687	-6.95972	-1.9716	-6.0165
	-1.9697	-6.9944	-1.9724	-6.02343
	-1.9708	-6.98746	-1.9735	-6.00262
	-1.9721	-6.97012	-1.9745	-6.0165
	-1.9729	-6.96665	-1.9757	-6.0269
	-1.974	-6.97706	-1.9766	-6.0165
	-1.9751	-6.97706	-1.9774	-5.97141
	-1.9759	-6.95972	-1.9785	-5.96448
	-1.9767	-6.94931	-1.9787	-6.04771
[truncated: 3,952 more rows]
